# Supplementary material for: Cerebral compliance assessment from intracranial pressure waveform analysis: Is a positional shift-related increase in intracranial pressure predictable?
Source: PLoS One. 2024 Dec 30;19(12):e0316167. doi: 10.1371/journal.pone.0316167 (PMC11684684; doi:10.1371/journal.pone.0316167)
Supplement: S1 Data — The 73 first columns correspond to the time series features considered in the study. Patient responses (i.e., ICP elevation) can be calculated by subtracting the column “BASAL_ICP” to the column “PLATEAU_ICP”. (CSV) [file pone.0316167.s007.csv]

CycleLength_median	CycleLength_iqr	CycleLength_entropy	CycleLength_mp	RAQ_median	RAQ_iqr	RAQ_entropy	RAQ_mp	RAP_median	RAP_iqr	RAP_entropy	RAP_mp	Amplitude_median	Amplitude_iqr	Amplitude_entropy	Amplitude_mp	ICP_median	ICP_iqr	ICP_entropy	ICP_mp	Ratio_median	Ratio_iqr	Ratio_entropy	Ratio_mp	IMF1_amplitude	IMF1_hurst	IMF1_entropy	IMF1_mp	IMF1_centroid	IMF1_dispersion	IMF1_teager	IMF2_amplitude	IMF2_hurst	IMF2_entropy	IMF2_mp	IMF2_centroid	IMF2_dispersion	IMF2_teager	IMF3_amplitude	IMF3_hurst	IMF3_entropy	IMF3_mp	IMF3_centroid	IMF3_dispersion	IMF3_teager	IMF4_amplitude	IMF4_hurst	IMF4_entropy	IMF4_mp	IMF4_centroid
77.0	1.0	0.5683836523076998	0.8777777777777778	0.6862505078419785	0.0909915672240286	0.7715844828585945	0.7194444444444444	0.6690599355633559	0.0409311683100237	0.8109173233595965	0.5138888888888888	12.162	0.6695499999999992	0.5997636222282015	0.8611111111111112	17.752850000000002	6.959574999999997	0.2520646979653357	0.8555555555555555	2.111787929147251	0.0682882741212282	0.8582680737639562	0.4319444444444444	0.2389790189929308	0.2547910690171259	0.6516247092801106	0.3375	9.63700054554045	3.2994608758553268	-1.5232974868687534	2.219955490369044	0.2235281597248276	0.2422945953765582	0.8069444444444445	1.5226849125311208	0.7196823007481532	-1.043818260792547	3.1749448160059006	0.1044580561120256	0.1888357781115005	0.9527777777777776	1.2908327979769598	0.140050714448797	-1.1518970594946976	0.6537568247700138	0.9429597309707548	0.1395061195030544	0.9041666666666668	0.3249102270160315
74.0	1.0	0.5051517507419255	0.8375	0.6138747270556142	0.1654835320859656	0.8185019038730739	0.6319444444444444	0.7952297937848825	0.049906504517289	0.8959322775236809	0.2861111111111111	15.5178	1.459900000000001	0.6358367944695128	0.7791666666666667	19.001	8.807850000000002	0.2170227593223691	0.8833333333333333	1.937233876996719	0.2912095443088918	0.864333004050971	0.3555555555555555	0.3556862422906696	0.218788893964373	0.6470639708326488	0.3527777777777778	9.042330482381452	3.205875830272649	-1.1945008569635367	3.755086325820476	0.196350223426055	0.1963577918797492	0.8444444444444444	1.4698947285296124	0.5502012969002484	-0.6950779249358606	3.0469147317131893	0.1742486547402641	0.1918584677693676	0.9541666666666668	1.3325059128841923	0.1671547496667482	-1.146249418271014	0.6155077680608891	0.9023550637045072	0.1413424643484152	0.9097222222222222	0.4093539763653246
85.0	8.0	0.6857494905235821	0.7347222222222223	0.6667360419286067	0.0875189622049367	0.8444491036043896	0.6097222222222223	0.3603179741943649	0.4261680490433701	0.8639666668190104	0.3833333333333333	10.9697	0.354300000000002	0.8747303839350661	0.3986111111111111	4.8405	3.920574999999999	0.2885743664641061	0.6027777777777777	0.5595308178587736	0.0288343132910607	0.8436513211448328	0.3986111111111111	0.3161365371697754	0.2279687738784628	0.6557534928020997	0.3444444444444444	7.193446398000422	3.799065230846265	-1.2783298292361809	1.7500761450167404	0.1593762786616124	0.299463030254625	0.7375	2.7414690836278672	0.6359216571747351	-0.7892739218442918	3.075996078543619	0.1229679574160919	0.1851654688836204	0.9361111111111112	1.2170225338966547	0.229733584053461	-1.1958075296388486	0.2850029499441472	0.7447701189753122	0.1725183626148239	0.8958333333333334	0.6283436801492169
102.0	1.0	0.6175482094356946	0.8291666666666667	0.6605592715937636	0.1990986167916828	0.8653286226033164	0.5583333333333333	0.6534817953526999	0.0880856524040167	0.8906900869877782	0.3611111111111111	8.45795	0.6257000000000001	0.7736153649402946	0.6083333333333333	10.95535	3.736125	0.2719411103420777	0.6861111111111111	0.6723187559235961	0.0393625593740046	0.7449861826754113	0.5847222222222223	0.4890869937534151	0.1422872261022009	0.6197221193041146	0.35	6.150652824491456	2.576729972798854	-0.9879605801487183	0.69076510112443	0.1847886360909956	0.3354811888746964	0.7486111111111111	2.8901889958438507	1.0010090743707123	-1.4532582161206091	2.1147971351575103	0.1665052032261513	0.1669623442811498	0.9347222222222222	1.014248000178115	0.2122592111329465	-1.6608124624722755	0.4184421585021621	0.7866135956636262	0.1645426665397833	0.9166666666666666	0.55208661056887
101.0	1.0	0.6983905971978842	0.7291666666666666	0.9516544236623584	0.4315681426978586	0.7591540231408219	0.7861111111111111	0.5240355765018035	0.0923897842217527	0.9002625957320062	0.3263888888888889	5.813599999999999	0.6015999999999995	0.7852533994478915	0.6	9.4605	2.715299999999999	0.2828561258527575	0.6763888888888889	0.7515369250818054	0.0387037122599926	0.7423908370831276	0.5777777777777777	0.4043210730975979	0.1545390089841007	0.6075738134497528	0.3791666666666666	6.153946977168523	2.438302148758225	-1.1986405187511897	0.4316794468339363	0.1873330613203852	0.3428497929001421	0.7486111111111111	3.0270970438758766	1.0609103652301402	-1.8616513284763556	1.4974818074294245	0.1904724613273072	0.1733827247179236	0.9152777777777776	1.007877547943342	0.1962473861054763	-1.982730330047361	0.3767194619665607	0.8693067873387302	0.1625059967935062	0.9069444444444444	0.495649665798256
94.0	2.0	0.8289104992130029	0.4986111111111111	0.8957677463603991	0.3083015830169845	0.7602350719698434	0.7875	0.3535581747255183	0.1070165156771342	0.9112153742454344	0.3027777777777777	4.315300000000001	0.5376000000000003	0.8163388228801276	0.5222222222222223	5.04155	1.681825	0.3554686777060459	0.5236111111111111	0.5787549857684087	0.025898199731692	0.8522990240241417	0.425	0.2791461618057881	0.1524342905031616	0.611077812143714	0.35	6.774012616267147	2.52242290548149	-1.4655081300533577	0.3722005496926281	0.2090230214045446	0.3636092359482176	0.7416666666666667	3.1586304176401723	1.1917372726102955	-1.9435840820594383	0.8023088944042993	0.19478744166405	0.1994000500689898	0.8847222222222222	1.1783732063714771	0.3936779508573484	-2.2845592236260908	0.2649217932041434	0.7141741641894397	0.1766718626167069	0.9194444444444444	0.7550257519746577
95.0	5.0	0.8497140115898382	0.4222222222222222	0.6885099411720901	0.2443338695975547	0.8397682789748212	0.6222222222222222	0.8527973293313663	0.0908805882117599	0.8184915638418236	0.425	9.1022	2.0389500000000016	0.7426716523352551	0.7111111111111111	11.1487	5.474024999999999	0.2450924103111471	0.8083333333333333	1.168407737784645	0.093343812611135	0.6744240740782579	0.5597222222222222	0.3100645879430163	0.1769912412640429	0.6532692209856753	0.3402777777777778	8.712220113607211	3.158470889151743	-1.263091262305118	0.527504238242493	0.2194066840133511	0.3741146190541766	0.7208333333333333	3.365131912741645	1.3097053840664803	-1.5524703316177833	3.56554087264828	0.0881159806800888	0.169817455040301	0.9583333333333334	1.0924475527219948	0.2236882892841117	-1.1392898675109329	0.6451257601540169	0.9332495108039084	0.1476906788846529	0.9083333333333332	0.3521937748431873
94.0	3.0	0.8085043838145409	0.5333333333333333	0.7885052961945861	0.2160660276223744	0.7932351836962731	0.7166666666666667	0.8481972841404869	0.0582930805652196	0.852286809003097	0.4361111111111111	7.8881	0.8307999999999991	0.7016719856106567	0.7680555555555556	4.67625	4.047675	0.2001646980585151	0.8486111111111111	1.084175694122676	0.128525974396356	0.7685792579722663	0.4986111111111111	0.1996021534651441	0.1947537753973091	0.6577209753763267	0.3472222222222222	8.98212223995074	3.2517874023247364	-1.6187036414862552	0.6086177083149352	0.2052483053007538	0.3557917141136278	0.7222222222222222	2.7649535294406324	1.0186620905893602	-1.6443621904199437	2.7413007785769774	0.0942453642531755	0.170823804788229	0.9583333333333334	1.1025842492194933	0.2205979287287926	-1.3662845662990704	0.462089326539402	0.7549833029438746	0.1456808796863447	0.8902777777777777	0.2908050508447406
89.0	2.0	0.8572919658805743	0.4111111111111111	0.7567136565764683	0.165068991677173	0.7738472582701325	0.7375	0.816252486780374	0.0449085027162206	0.8827432924615373	0.3763888888888889	5.397550000000001	0.5587749999999998	0.6399260171887935	0.8388888888888889	1.1443	2.665575	0.1807278147756923	0.7902777777777777	1.3109896298855503	0.0511702347061928	0.8095778083422328	0.575	0.1629272919340848	0.1592655181279814	0.6477437298700784	0.3458333333333333	9.018920051671746	2.8926800509082127	-1.7510198779521102	0.5290801651962505	0.2196006336186654	0.3308018945123619	0.7458333333333333	2.661915484716348	0.867441637289863	-1.804826436837112	1.843853010880532	0.1441241930596392	0.174804599739836	0.9527777777777776	1.168571344582866	0.2886983977325175	-1.6541199580738677	0.381484402848176	0.8756432104542826	0.1545772578112717	0.8944444444444445	0.3669142891510908
104.0	4.0	0.9000221352770545	0.3416666666666667	0.6840796019900495	0.1787675740085135	0.8046804569320507	0.6944444444444444	0.7255971733171842	0.0729297920897327	0.8884637937600698	0.3902777777777778	6.277699999999999	0.6754999999999995	0.7150178661900041	0.7527777777777778	8.4777	3.143025	0.1763116292634054	0.8291666666666667	1.0956096571072549	0.1090065810974951	0.7808884420517381	0.5347222222222222	0.1650060114394681	0.1801593331128808	0.6554423410358708	0.3375	8.726948423534097	3.138358275372278	-1.7778208564139757	0.4730941797057051	0.2035594807548284	0.3531812435724212	0.7222222222222222	2.6762824322774925	0.9401452407127482	-1.85016172783518	2.1601324415229426	0.1598719346147006	0.1632433214994014	0.9555555555555556	1.008559072273948	0.2320477053961172	-1.629804585964442	0.4765232294718287	0.9467075187294582	0.1423249823425108	0.8805555555555555	0.2752037744657919
114.0	3.0	0.9201448920677976	0.2916666666666667	0.7033729367674043	0.2682516665421294	0.7902518060684194	0.7166666666666667	0.9022693581662088	0.0763925235030243	0.7282179088900542	0.5944444444444444	9.58525	1.427150000000001	0.8321556574399427	0.5319444444444444	11.92045	5.427300000000001	0.20208667182973	0.8486111111111111	1.4239042167405151	0.1290305302486689	0.6926650848734789	0.5930555555555556	0.2268937999893163	0.205318168421573	0.6546548712827691	0.3416666666666667	8.762327444513748	3.311273010157917	-1.506736389290029	0.4511432147943397	0.2141120720578578	0.3771190828422938	0.7305555555555555	2.977283995725997	1.2619034538607237	-1.7939296704982866	3.8033338817370543	0.1576165627142558	0.157267891982692	0.9583333333333334	0.908836606880116	0.1969436090126627	-1.233770660266254	0.5441007511675858	0.8708034837351089	0.1429673210146262	0.8861111111111111	0.29187350493303
94.0	5.0	0.9013020530996592	0.3111111111111111	0.7819054794844553	0.1996844875050137	0.8127213117880254	0.6833333333333333	0.7892257699723312	0.0731771248299117	0.8304745062583377	0.5125	5.542000000000001	1.322425	0.727268192250184	0.7111111111111111	5.6948	3.169525	0.1799403578911352	0.8	1.0985802942289882	0.1974681003800689	0.811813373906065	0.4694444444444444	0.1668510649616455	0.1954116413837499	0.6583976068600357	0.3277777777777778	9.133362343339613	3.255901186602253	-1.766253773629623	0.4153043553854059	0.2029456506121071	0.3666365819486113	0.7277777777777777	2.915789510231246	1.0598861082812183	-1.914222750784297	1.913594760439911	0.1234094562308051	0.1694064945019363	0.9513888888888888	1.108101081007107	0.2533826656314673	-1.6519394458928038	0.4319125913682649	0.7536050898092161	0.1465997580709857	0.8805555555555555	0.2927922557638747
115.0	8.0	0.9183936410190948	0.3083333333333333	0.7745160054695543	0.4094204558659711	0.8061894041230353	0.6916666666666667	0.9022039854111314	0.0502622753584054	0.7274925113484051	0.5986111111111111	8.398399999999999	1.0676999999999994	0.8601474907111302	0.4180555555555555	3.7654	4.280049999999999	0.2089030236855637	0.6055555555555555	1.3995235763998497	0.054493404276519	0.5564505280929795	0.7180555555555556	0.2133490272371217	0.202065149347883	0.6691284742399144	0.3472222222222222	9.068896241959983	3.3662549081387985	-1.4888899451805642	0.5299738530700123	0.2213736267499806	0.3784407476850446	0.7194444444444444	2.817679501531838	1.1178439744803987	-1.6845341100820397	2.769766716887245	0.2134372877777197	0.1524430899781089	0.9361111111111112	0.9453369252169384	0.3514322363841759	-1.3898045814037343	0.5208164740403106	0.764338207121448	0.1590395911176742	0.925	0.5690635966256015
99.0	7.0	0.8574076036098583	0.3888888888888889	0.7550523871061804	0.2685382777624769	0.8490842917359461	0.5930555555555556	0.8082320565261494	0.1020065725458194	0.8313668392732838	0.4361111111111111	3.3058000000000005	0.9258000000000002	0.7752415070503768	0.5875	3.7627	2.3931500000000003	0.3185766282062108	0.5083333333333333	1.0144305856947142	0.0517902280225484	0.8094154889881393	0.4722222222222222	0.0842929934725262	0.322961535539689	0.6864742016940304	0.3180555555555555	9.516523108718092	4.832684204820233	-2.3994360372579555	0.2404082885959604	0.2479840372626164	0.3732682116927948	0.7069444444444445	2.980374719901424	1.3320371428691755	-2.3017980892553487	1.1695849191943748	0.22549445096455	0.1739263646376398	0.9013888888888888	1.0486348827787493	0.2920923272157861	-2.091092632984837	0.4521585696434217	0.8713842086571811	0.1602656387615723	0.9083333333333332	0.4667358098135922
76.0	11.0	0.7097765045768556	0.5930555555555556	0.999080882352941	0.375457841858813	0.8542684353584533	0.5819444444444445	0.7480696541075971	0.1424591446851226	0.8042985873648091	0.4472222222222222	2.90775	0.7270750000000001	0.8370200956987461	0.5222222222222223	4.199	2.12395	0.2271092190067199	0.6208333333333333	1.2347129417939589	0.1204385311653695	0.8022616730774661	0.4111111111111111	0.0822749530259726	0.2872060574461697	0.6442450094288537	0.3625	8.603646454960842	3.669071711367638	-2.562547121278025	0.3888574629955088	0.271835900204634	0.3208921527780318	0.75	2.1656201824312475	0.9548252542853632	-2.2325500270046663	0.8317554394202917	0.1383815098282667	0.1883704228575856	0.9541666666666668	1.3102387042455297	0.2207381854331402	-2.280876216121116	0.4095512123769996	0.9076711777407952	0.1385369605197861	0.8972222222222223	0.3404806416496569
92.0	16.0	0.8623222258334404	0.375	0.8425586543478285	0.3852825638243162	0.8540026157166798	0.5833333333333334	0.7039143655006515	0.1140559981300458	0.8686305473475485	0.3805555555555555	2.6739	0.7627999999999999	0.8601594152892881	0.4222222222222222	2.89005	2.1903000000000006	0.3372505321255383	0.5111111111111111	1.2551316906147585	0.0843976368686503	0.6985545545011438	0.5375	0.0717467174284236	0.2931093392131689	0.6532213841331801	0.3486111111111111	9.174950871838831	3.840314524456183	-2.6493594751550646	0.1931829066609469	0.2987133689357253	0.3613377075199164	0.7375	2.8702969651533805	1.229313334536274	-2.632993981161877	0.8071413264860122	0.2229882546577669	0.1811938449906932	0.9111111111111112	1.162902522012218	0.3215658928129937	-2.333506691471002	0.3705429943305283	0.886363973676424	0.1584417545271237	0.9125	0.4458932930046741
101.0	2.0	0.747168469367674	0.6013888888888889	0.7744659016699308	0.2403665088806297	0.8313559754099736	0.6472222222222223	0.9259915445027478	0.1049553579239612	0.711234376149729	0.5777777777777777	6.507000000000001	1.24885	0.800541171696692	0.5569444444444445	10.07285	3.844900000000001	0.1916595933533761	0.7611111111111111	1.998213072616596	0.1170722365210963	0.7921174550578173	0.4861111111111111	0.1111773946768259	0.3092316079716352	0.6588157142510098	0.3708333333333333	9.036691789989346	4.096877402674649	-2.2739008434198373	0.2149787325168457	0.4282958090370727	0.3749501185564252	0.7444444444444445	3.655675923929173	1.8371102285840288	-2.3686716483899857	2.661450539293948	0.1283182326561715	0.1706051908559746	0.9527777777777776	1.0047334452851389	0.1377878449465758	-1.5072059300733132	0.3552886625653244	0.922875845459426	0.1347877303997917	0.8902777777777777	0.2857083886014874
97.0	4.0	0.8538983646577363	0.4833333333333333	0.565928544318869	0.0814871821307156	0.8352316267896016	0.6236111111111111	0.8779698407260912	0.0921105844217549	0.8194729856559824	0.4611111111111111	22.8976	9.085250000000002	0.698526087362558	0.7694444444444445	8.697	12.597099999999998	0.1631829532308956	0.9069444444444444			-0.0	0.9986111111111112	0.503036961517745	0.2791862832154207	0.6417529966827085	0.3625	8.794882581650164	3.497990877753709	-0.9607894231731944	1.6253732945607104	0.3114135298692416	0.3459020838658407	0.7277777777777777	2.157006175447674	1.1111209549740813	-0.9492478706307912	8.37695999271293	0.1428090845511947	0.1708569614213043	0.9583333333333334	1.0582619376454678	0.2202952825663827	-0.4355382905815645	1.3213606284536403	0.8931757670848475	0.1430002255631762	0.9361111111111112	0.3694403457117736
99.0	3.0	0.8585806535520644	0.4625	0.6029963230341355	0.0844006734558135	0.8412552797544458	0.6180555555555556	0.8980708582529626	0.0457709237614294	0.8348447855728587	0.4430555555555555	14.9206	2.424750000000003	0.7021915113796544	0.7666666666666667	2.80415	7.858375	0.160916712820677	0.9013888888888888	1.85270079013434	0.0806334803683017	0.401824153825393	0.7777777777777778	0.3308596830558239	0.2376224015795263	0.6489829481748973	0.3333333333333333	8.407855127796543	3.3793480937656195	-1.3150124762683295	0.9252418701040546	0.3170802091670234	0.354654809851213	0.7402777777777778	2.3121446201404154	1.2103140431436397	-1.3917701407607268	5.639708562665712	0.1063610236006912	0.1694679599317929	0.9583333333333334	1.040941210519882	0.2164237514309991	-0.8018327643738155	0.9119583701679458	0.9518224541945964	0.1370951440794942	0.9138888888888888	0.3152850840908346
102.0	14.0	0.8862232469010772	0.3458333333333333	0.6232264640409704	0.1848126656715436	0.8303211683035914	0.6388888888888888	0.8839352316486635	0.1090977183763161	0.6864483466450162	0.5680555555555555	15.7376	14.03555	0.8121356029342925	0.5888888888888889	5.40735	11.272200000000002	0.1642905971868448	0.8972222222222223	2.704578271759625	0.6879413939428112	0.6025488515804719	0.6375	0.3238259285174493	0.3337716958977541	0.6690200064124685	0.3375	10.0555026386869	4.140964454483582	-1.2826574556585015	1.7730271848069594	0.3314580411937425	0.355097288408579	0.7180555555555556	1.618225008682685	1.215174084370275	-1.0158348510195776	5.885160369346419	0.179334129952717	0.1696870665973932	0.9444444444444444	1.0311931938923178	0.2323422719005742	-0.7345693134661789	0.9153884620297305	0.8256581115463735	0.1539810086380877	0.9166666666666666	0.4683972197325222
115.0	7.0	0.868787127401453	0.4097222222222222	0.6000617124533694	0.2137475946364835	0.8425953957459837	0.6152777777777778	0.9309206928134284	0.0889053202672294	0.6434784949063002	0.6694444444444444	15.6498	3.622399999999999	0.7885794764791827	0.55	1.7213500000000002	8.213625	0.1607352301153603	0.8	3.1109753741300445	0.0	0.3079244961560544	0.7972222222222223	0.2258996312855377	0.3007207723571619	0.6594122628037553	0.3444444444444444	9.904877424267452	3.725625433893645	-1.5827407212908011	0.7139074140641685	0.3162750063265869	0.3443347059150626	0.7333333333333333	2.184046117296136	1.1664408130574904	-1.681106447375933	6.09068893179142	0.1555850579717545	0.1606024778825233	0.9458333333333332	0.9021874287844428	0.2565908472275657	-0.83361368185829	0.7127216307256741	0.8227007190440576	0.153148944335172	0.9125	0.478325414434495
55.0	7.0	0.8230998164433132	0.4263888888888889	0.8940570893776337	0.3254888846422259	0.793832999751698	0.7291666666666666	0.778031821827017	0.1460996831627478	0.773995507252795	0.3972222222222222	11.3653	3.543000000000001	0.9549259474655662	0.0944444444444444	0.3893	8.10165	0.2226958698998969	0.8097222222222222	1.8030002704800956	0.1730353260573416	0.8058528967647656	0.3222222222222222	0.3690681367997314	0.3080461767001415	0.6296808256281993	0.3652777777777777	8.781148134725383	3.31770153206742	-1.2369545024501247	4.013181584180013	0.1925198644856799	0.2538836939423554	0.8055555555555556	1.9425860935778312	0.5391386978423186	-0.4664947878514658	1.5943576351121285	0.3481710093056355	0.2058081476342953	0.9347222222222222	1.3336746439650478	0.5413487861537472	-1.5851222577613149	1.202278260644883	0.8907740536538434	0.1458776053468782	0.9125	0.3241905687869298
79.0	2.0	0.7800120310734256	0.5986111111111111	0.7522789676002195	0.1966604307571644	0.7798827902324674	0.7541666666666667	0.7499650594052061	0.0788247127053213	0.899039330775846	0.3111111111111111	4.6746	0.5899500000000009	0.6918304075997367	0.7458333333333333	0.4445	2.40875	0.3395945374887724	0.6513888888888889	1.045577742787059	0.0384334346935526	0.8265502387523666	0.3819444444444444	0.1988334967046831	0.1583604409756674	0.62939259653271	0.3569444444444444	8.240633316057906	2.731846572837497	-1.645927688121572	0.6605336987320851	0.1850030969952502	0.2990653227798551	0.7583333333333333	2.6623727487850224	0.7962850920122543	-1.6940969610112444	1.338338155880426	0.1216349702218866	0.1861907095447173	0.9527777777777776	1.2862956895183812	0.1953402449191753	-1.888431889749609	0.4030750690259582	0.9366042405272916	0.1461800180915876	0.9069444444444444	0.3907490228123882
84.0	1.0	0.7771935130865183	0.6013888888888889	0.7922288098570359	0.3821234751724358	0.7679906463564403	0.775	0.8002263509035739	0.1068251496904792	0.833273535772799	0.4597222222222222	5.2915	0.7163499999999985	0.7191583957886671	0.7375	0.86545	3.27015	0.3136303732484523	0.5569444444444445	1.0948262276071108	0.0493518648110571	0.7733387359843219	0.4402777777777777	0.1998623447062004	0.1875419386063428	0.6458589548765977	0.3625	8.44133217730142	3.119507889128706	-1.659824626699321	0.5560674797394639	0.1917806491165379	0.3356077484656821	0.7416666666666667	2.9255658143657586	0.966040659723505	-1.7117532527522117	1.905462282219518	0.0999234860576331	0.1812086066664655	0.9513888888888888	1.222070592156824	0.2186165853170903	-1.615698825687728	0.2667843481653808	0.8736462341373092	0.1627894830077636	0.8902777777777777	0.4905441744008331
89.0	3.0	0.8249925568489478	0.5152777777777777	0.785568089866248	0.4023619553221097	0.7623199905027631	0.7833333333333333	0.8462284848854873	0.10089697213101	0.7827096508578139	0.4763888888888888	4.93315	0.8023749999999996	0.7499480096114416	0.6666666666666666	3.1482	2.9749250000000003	0.2954145633599095	0.5958333333333333	1.1806123708130811	0.0546984854923147	0.6837192026234511	0.5791666666666667	0.1727696677683699	0.2003563203681846	0.6490725183204232	0.3375	8.450274031652453	3.242713655356526	-1.784158400244106	0.3782649581637777	0.2475152825743747	0.3565800972865299	0.7430555555555556	3.230857965083661	1.2234643826810436	-1.930612216772593	1.9018287403345195	0.1699088659680626	0.1793677751803467	0.925	1.1495376165257662	0.2548389921019983	-1.657513874633998	0.3347661972378135	0.7998213352106994	0.1686452352719596	0.9111111111111112	0.5961528741612367
108.0	6.0	0.8603986892699415	0.4444444444444444	0.6374274074716126	0.2470846471586328	0.8537943840988024	0.5847222222222223	0.4670152805102953	0.3095464645270978	0.8314453824940516	0.4458333333333333	6.9901	0.6202500000000004	0.8168712377058718	0.55	2.54465	3.859975	0.2305718840746672	0.7125	2.101492546865824	0.1979521467158695	0.8146729792856571	0.5097222222222222	0.0998891292613957	0.3103423019010067	0.6560298722583049	0.35	10.244068786567418	3.904497945694145	-2.267907046413453	0.2056952150569862	0.4915958545788794	0.3790022071346203	0.7388888888888889	2.611085866239881	1.9557058692910905	-2.5858103907516137	2.9103279969715783	0.1708234427359529	0.1665604234493395	0.9486111111111112	0.9364800263276896	0.1428155516325285	-1.4914712116249529	0.3535176553250873	0.969373541313734	0.1357630315886578	0.9013888888888888	0.3297584617546634
88.0	1.0	0.8102177856785959	0.5291666666666667	0.7978996882349726	0.1915378646765481	0.787483446326104	0.7208333333333333	0.7993589505360443	0.035788538804633	0.8683590477613511	0.4083333333333333	6.186499999999999	0.754224999999999	0.6177280570405613	0.8444444444444444	6.9812	3.326225000000001	0.2560948326879825	0.6777777777777778	1.1714335884077438	0.029925965317803	0.7489024749011037	0.6430555555555556	0.2311309542387141	0.1648038555074599	0.6322688318822758	0.3486111111111111	7.862040404635908	2.7871798504105123	-1.5614371298995495	0.4542289237508748	0.2568146818314287	0.3629054274821788	0.7375	2.9264432758033294	1.2233749734048338	-1.8232279407757344	2.235411216471097	0.1213814325070192	0.1746192856727333	0.9583333333333334	1.1766742625527398	0.2327510428810091	-1.4860557308323954	0.7702750878367656	0.941582537962227	0.1280104267033321	0.9208333333333332	0.2717734462940909
90.0	2.0	0.8268749794232513	0.4708333333333333	0.7479887369267904	0.1999071630447306	0.810598761417832	0.6833333333333333	0.67287406218268	0.0839771935801865	0.8794318411170029	0.3875	5.6028	0.6287499999999993	0.6650232829390117	0.7722222222222223	6.57465	2.9895250000000004	0.2504003332673082	0.6972222222222222	1.2014502964104077	0.0396597899051667	0.7566451080798434	0.5277777777777778	0.2037945380282273	0.1626293193225338	0.6352448396998199	0.3638888888888889	8.026894446655012	2.823561569326138	-1.6512723989627869	0.4317163684895591	0.2575991522444684	0.3622461266209609	0.7361111111111112	2.815732310417174	1.1683081463902971	-1.9045349835508496	2.030725618988572	0.1218662156409685	0.1729755772490376	0.9583333333333334	1.1613499708056094	0.2583770794426321	-1.570857141984601	0.5560348242963747	0.929504949446368	0.132701779266655	0.8986111111111111	0.2758403357236555
88.0	1.0	0.7862319945558396	0.5833333333333334	0.77780030116993	0.1771649860024852	0.8144605294031433	0.6763888888888889	0.8089305163729963	0.0472541346938042	0.888753700800998	0.3527777777777778	7.2663	0.9690000000000004	0.6708127991446434	0.7930555555555555	11.35055	4.0375	0.2655602121052171	0.725	1.1858877234837308	0.0378502245250402	0.7661652929807116	0.5986111111111111	0.2756981302656475	0.1697572638346834	0.6352511359526992	0.3569444444444444	7.627477350339602	2.849217049722883	-1.4334148133697877	0.4380940064579872	0.2851113357261366	0.3814627793459894	0.7333333333333333	3.1759456709761125	1.522324605201928	-1.7658548314832196	2.7512959268380683	0.1068765892715702	0.1745866474704588	0.9583333333333334	1.1713165927863702	0.2249096632503768	-1.3125786191540212	0.8081127526144748	0.9344196209263684	0.1277582659383476	0.9333333333333332	0.2721253603139558
90.0	3.0	0.8283589169125055	0.4958333333333333	0.8096188207266233	0.185106236524712	0.8092231716073794	0.6833333333333333	0.7668504414523758	0.087893308430249	0.863189674628439	0.4208333333333333	3.751	0.5860250000000002	0.6133231783735971	0.8263888888888888	1.4765	2.0498000000000003	0.2744921349502945	0.6430555555555556	1.1069768811007357	0.050708084965712	0.7344092052575033	0.5472222222222223	0.1280179811720232	0.1917845688743143	0.6315742468322115	0.3541666666666667	7.875055564227982	3.111974928123086	-2.152818626968355	0.2705499082422153	0.2492760549463253	0.3730236938224231	0.7472222222222222	2.9079849022546505	1.2220759214462749	-2.264708458870256	1.3098116328180998	0.1486902527731046	0.1719082845172077	0.9541666666666668	1.1603906684174805	0.2901638549223932	-1.9370314868141936	0.5347254030213832	0.7715907897084374	0.1377752596052401	0.9083333333333332	0.2906248549250472
62.0	1.0	0.7076569348867731	0.7013888888888888	0.8953310382939281	0.2135407654445538	0.8084636301261118	0.7041666666666667	0.8143033471175992	0.0731282094813351	0.8696466867647066	0.3930555555555555	7.1439	0.7009999999999996	0.6347216677064916	0.8138888888888889	9.264	3.811625	0.2968889660243149	0.7111111111111111	1.0421379679675051	0.0360506960845974	0.7512875982242517	0.7208333333333333	0.3597627069333138	0.1890501266110822	0.6001254313672494	0.375	7.910310849008029	2.341633906199977	-1.2497813205101365	1.822545876412606	0.1765967492678311	0.2809229893833414	0.8555555555555555	2.101622961915338	0.9111767488804948	-0.9746093132693197	1.1654853614192324	0.1823348707113932	0.2060432546622853	0.9513888888888888	1.579716353109292	0.1999366213750159	-1.8339522304987643	0.6779078894538478	0.961589482065611	0.1359341724788239	0.9138888888888888	0.3577720270467818
67.0	2.0	0.7629718339475084	0.6263888888888889	0.8669021364576153	0.1959921672649872	0.8294627235417561	0.6263888888888889	0.8204261703282265	0.0824668477243862	0.8695089635949963	0.3875	5.4246	0.6650499999999999	0.6330637172634465	0.8180555555555555	5.6418	2.792825	0.2958264032934369	0.7	0.9954284063103512	0.0759032794658268	0.7548040791144278	0.6791666666666667	0.2901497815210447	0.1622381530917024	0.6018524338044421	0.3694444444444444	7.649637373202039	2.2962101500531618	-1.4537237889153252	0.939912338417913	0.2265906673269677	0.3124222727883898	0.7736111111111111	2.3158486522908674	0.9723537382705268	-1.4486911354628471	1.282933473536393	0.1314821636870554	0.1993215384103747	0.9583333333333334	1.4968143228777029	0.198426465761251	-1.8007145166296583	0.8030266489972167	0.9114025640988804	0.1320327524391375	0.9375	0.3407938790843211
76.0	1.0	0.7092176164687363	0.6791666666666667	0.6593459551499734	0.2341854114467515	0.8609372903588964	0.5666666666666667	0.838147909925887	0.0704527671494994	0.865013975582705	0.3472222222222222	6.5677	0.6268999999999991	0.7937685462337568	0.4888888888888889	2.8434	3.720225	0.2377503965575633	0.7958333333333333	1.190528284634904	0.0370493541868977	0.7062076832767585	0.5277777777777778	0.2903554719655941	0.1629502352322021	0.6097374465802582	0.3708333333333333	7.593700482165702	2.4660119365053585	-1.4310047166365103	0.6473278882900774	0.2963491615030222	0.3520062262143948	0.7430555555555556	2.579879031345659	1.1010498797643704	-1.674515751024053	2.365527633298999	0.0917727011348817	0.1878936311738882	0.9569444444444444	1.3494761826295434	0.2599697230465684	-1.342215357319784	0.2342767500127878	0.8139038847551403	0.1549999133476002	0.8958333333333334	0.4631135421774144
80.0	6.0	0.795292127004421	0.4902777777777777	0.6369275013950293	0.1927489659549202	0.8705977228330551	0.5361111111111111	0.729269415554755	0.0899480749911363	0.9071683278368204	0.2777777777777778	5.3007	1.2147999999999994	0.6951016389107189	0.6986111111111111	1.9239	3.5901	0.3176431980859142	0.6097222222222223	1.229614611024602	0.0488528789616267	0.7829460319443147	0.4333333333333333	0.2064692332934961	0.2131888453249145	0.6376463451422956	0.35	8.468561301463252	3.0483742823654194	-1.691630865690629	0.3711649828488217	0.2771076556579689	0.3897473795587401	0.7402777777777778	3.1200221659312555	1.4285480890320934	-1.974329791018709	2.097650883745856	0.1211456130220752	0.1831756211917961	0.9583333333333334	1.2742296490846488	0.3268021100174895	-1.4785804428466958	0.4876116225660783	0.2488938474154576	0.1552063971519301	0.9027777777777778	0.4384568618589438
132.0	38.0	0.88209070894457	0.4319444444444444	0.5525559588626731	0.152042571254848	0.8252583967092261	0.6472222222222223	0.0988168252400478	0.2394595751154776	0.8702764368452207	0.4458333333333333	2.4137500000000003	0.4714	0.764233782447618	0.6458333333333334	-4.6115	1.4111249999999995	0.4680155709396457	0.4486111111111111	0.9527579470312734	0.021529641968097	0.5457704064199339	0.6541666666666667	0.0599216229077434	0.2444813192025882	0.6396033684893184	0.375	8.756694373883438	3.385203442557864	-2.729323069760951	0.1816817012455953	0.2544268504249466	0.3322570246602884	0.7333333333333333	2.6247223977209893	1.0727456267865336	-2.747016595706508	0.4543681342094724	0.2617903925255103	0.2004771029340612	0.9125	1.2146757902334415	0.4767042226078185	-2.7745191738744936	0.5885115375434565	0.2273870261753387	0.1606027784786426	0.9416666666666668	0.7092678697568486
55.0	2.0	0.6623323747611871	0.7319444444444444	1.243723793853829	0.2391880282384941	0.8584864361031078	0.5763888888888888	0.8626766169460024	0.0833359486204029	0.776688148512577	0.4194444444444444	7.88785	0.7398250000000015	0.6705423179357841	0.7319444444444444	9.0226	4.251925	0.2045995113599753	0.8944444444444445	1.0254703890338364	0.0452277018183175	0.7899213774263085	0.4041666666666667	0.2968136042423455	0.2555930823924771	0.6179949110041644	0.3708333333333333	7.82307720853268	3.145957195999887	-1.433520592073631	2.729625905596106	0.1020943924923119	0.2243012684057012	0.8527777777777777	2.052293691089359	0.6750928874288858	-0.7143818415091835	0.5329792484557974	0.4463699124442168	0.2134407548244963	0.9319444444444444	1.4698175166772192	0.4834498209067085	-2.4783639809952285	0.7359608279370919	0.9260210369846372	0.1339708469557034	0.9361111111111112	0.3340995008502243
50.0	1.0	0.5056340097867812	0.8805555555555555	0.8420583125968351	0.1590103081907327	0.859085159192948	0.575	0.7366662827578674	0.0847626337087985	0.9142859613379892	0.1833333333333333	10.6381	1.4205000000000003	0.7355445057255953	0.5986111111111111	13.94305	5.911825	0.2215716271898763	0.8361111111111111	0.9792664033034686	0.049950454146413	0.8604500832685436	0.3125	0.493557470367665	0.2553920865433401	0.5950820858867287	0.4069444444444444	7.567463383600951	2.8517334546359008	-1.0276341117344314	3.746435676472664	0.1223520072047537	0.2603655894640218	0.8569444444444444	2.233469212968024	0.7357434742078377	-0.3917373937224314	0.7953554537501091	0.2910523333498183	0.2221045336024328	0.9361111111111112	1.634196302209484	0.5057841365058638	-2.0392462035089567	0.7629603466035403	0.293261366908434	0.1405989779310497	0.9430555555555556	0.4324897405822701
67.0	2.0	0.6804166032670317	0.7083333333333334	1.0016692168590906	0.2599226775795021	0.8204636366919504	0.6625	0.8692519857836768	0.0492147688037354	0.8203895275083635	0.4805555555555555	8.0441	1.1541499999999996	0.6650247741708887	0.7513888888888889	8.1908	4.260375000000001	0.1992160798687954	0.8625	1.2929627448272425	0.0559796177114846	0.8356153230029948	0.3875	0.2229522861453913	0.2687942646963127	0.6238617035872699	0.3583333333333333	8.231447186698281	2.943416396289421	-1.720607501070446	2.6130787472288177	0.1452400055728898	0.2259779747426311	0.8541666666666666	1.7093970492046633	0.6336755208374957	-0.8936515591935233	0.8442208099426937	0.3007039012763935	0.2001173603983339	0.9402777777777778	1.3490587288363756	0.3193352431584682	-2.1939634041963783	0.6005130377202196	0.920146955466686	0.1331307311666559	0.9	0.2898094221375216
84.0	3.0	0.8824076055242506	0.3375	0.7567540853979967	0.2206406043088397	0.8245597367547561	0.6458333333333334	0.7844675145395188	0.0600744287870348	0.887845606889514	0.325	5.7486	0.7376999999999994	0.7380540415779828	0.6736111111111112	0.3114	3.006975	0.2515042021929242	0.6666666666666666	1.2227855680287187	0.0736417512600893	0.8535149374561046	0.3944444444444444	0.1297256569882947	0.2551113932908145	0.6494431338422083	0.3638888888888889	9.004990250190158	3.568610907432383	-2.1257306722610214	0.5383140534050471	0.2458667077164365	0.348979009559259	0.7222222222222222	2.617453275708518	1.0317281677156749	-1.818029550697707	1.9617385347948468	0.114340250949304	0.179151879358739	0.9555555555555556	1.22376734615046	0.2756556500084592	-1.569469453234565	0.4348580636586	0.924553155671525	0.143445728528242	0.8930555555555556	0.3468345331831938
77.0	1.0	0.8224036322231044	0.5069444444444444	0.7907531084341675	0.1830661885775834	0.8417927097504654	0.6208333333333333	0.8038552602733635	0.0601371227289949	0.8681884641514924	0.3944444444444444	7.979200000000002	0.7699000000000016	0.730138092220377	0.6888888888888889	13.95635	4.3139	0.3054107863833149	0.6763888888888889	1.4255455659559195	0.0535090033734881	0.792492924463287	0.4236111111111111	0.2954098900245669	0.2011964744658811	0.6268694694508596	0.3625	8.553158560414609	2.893126945159449	-1.346065661426194	0.7279385677089504	0.3134702682668895	0.3450700230064064	0.7513888888888889	2.5555207167975413	1.3390999223188331	-1.5586276959713452	2.7662869517310416	0.0492102285299509	0.1881261141148069	0.9583333333333334	1.3033800954135268	0.163535400321461	-1.264008618126292	0.6043266311687153	0.9510372210073484	0.1391340082319841	0.8944444444444445	0.310892338015644
85.0	3.0	0.8716986405385122	0.3888888888888889	0.7524676718534586	0.2998798375263576	0.8320744367487728	0.6444444444444445	0.8817728521913115	0.1048024340029655	0.7734253437178737	0.4625	8.60045	0.9574499999999996	0.9034224593415544	0.3208333333333333	6.80715	4.873925	0.3277748571098523	0.6111111111111112	1.576638322388218	0.0736530274988012	0.6643576397285679	0.5472222222222223	0.2715655214919791	0.2075053664547165	0.6461023840329241	0.3569444444444444	9.398989464059952	3.0420552501974347	-1.3185054470451378	0.5847749443676865	0.3665985913486185	0.3712160182316291	0.7361111111111112	2.4102029579908044	1.40316182654098	-1.7524374795771251	3.3588498470708794	0.1124991155466346	0.1792752541954025	0.9569444444444444	1.1950654099501532	0.2221693482553851	-1.144035785924434	0.3063215378991005	0.8443435139930919	0.1490567698976304	0.8888888888888888	0.3752004081442488
90.0	4.0	0.8572593366069292	0.4277777777777777	0.6258962349360009	0.2151027868268928	0.8566439610875007	0.5902777777777778	0.7287951025783896	0.1897269095053522	0.7874919207609788	0.4597222222222222	9.3064	0.7582749999999994	0.8937748008512112	0.3569444444444444	3.055	5.2802	0.2837519672471544	0.6138888888888889	1.895067262066352	0.1160136248402874	0.7620660767755968	0.4958333333333333	0.2549462652097667	0.2207849994204259	0.6545631272720632	0.3625	9.261702154992747	3.366933629983094	-1.408537689652039	0.4373038027415048	0.4164635104637312	0.3882082853815709	0.7458333333333333	2.7991044211877067	1.7772187364491343	-1.872852586997335	3.785890244133901	0.1217132438130376	0.1760132327479173	0.9555555555555556	1.1265322741298205	0.214272423693072	-1.0945264556101812	0.3978345926807457	0.8636378160478566	0.1494803338578091	0.8944444444444445	0.366163615138374
63.0	2.0	0.8491094337640362	0.3777777777777777	0.8690150270390913	0.388398248605149	0.7629207403442968	0.7805555555555556	0.7324016100934516	0.2012706242086261	0.761597437262593	0.4652777777777778	7.762700000000001	0.9771250000000008	0.896188340293868	0.3027777777777777	5.4954	4.34105	0.3190727805230718	0.6097222222222223	1.136582332015616	0.0511632076750547	0.8443534800508596	0.3444444444444444	0.3344577085663693	0.233381087699414	0.6136672428956662	0.3819444444444444	8.17163295437617	2.8466947373436606	-1.2760687011641612	1.9483406753818295	0.1821682552474393	0.2775366198664646	0.8458333333333333	2.0114018801853626	0.8771242901399737	-0.9500977120357736	1.326568766826207	0.1994417083214401	0.2052379466245834	0.9388888888888888	1.5182796107610874	0.2441818694563015	-1.7490497464655643	0.4995971460780019	0.3183851035810889	0.1447544794212623	0.9013888888888888	0.4202206651644452
90.0	4.0	0.8750847319162938	0.3847222222222222	0.6559948838416658	0.2831023617959103	0.7513171621605726	0.7930555555555555	0.692976321681618	0.3587630366105082	0.7054402418222526	0.5347222222222222	11.03215	1.9228500000000004	0.9402901616065132	0.1986111111111111	5.0016	12.153725	0.3192207072337666	0.5833333333333334	1.546540696701493	0.3081841011153543	0.7801903705052717	0.4333333333333333	0.3732524122694114	0.3259364926783154	0.6570177775345939	0.3486111111111111	9.760067946983677	3.842405354685989	-1.1454938406497372	0.7775322770677885	0.3072676838733514	0.3803831011600648	0.7388888888888889	3.135641883132267	1.5696673320881682	-1.291309399330796	4.19473367299412	0.1832116815519296	0.1773993105648401	0.9291666666666668	1.1404004098640088	0.2868263601363863	-0.960437403282984	0.7111217464452639	0.4056034971467213	0.1672150053401071	0.9166666666666666	0.6239481323768777
75.0	6.0	0.8389424913270078	0.4430555555555555	0.6466707390324768	0.2300921614670784	0.8485232167471872	0.6013888888888889	0.406120334000739	0.1884422358834651	0.842856332021289	0.4319444444444444	19.4279	2.856024999999999	0.9057802803468936	0.2888888888888888	11.6773	9.394975000000002	0.1890081466309011	0.7194444444444444	0.7399674388764276	0.0617742259384476	0.8358402051985033	0.4138888888888888	0.7481176419276196	0.2065064400468496	0.6368519813768508	0.3486111111111111	7.065628632733701	3.112798683953763	-0.6189567375852667	2.3112532496150537	0.2890541058647987	0.3258461286986119	0.7263888888888889	2.592583550438976	1.0819164274233826	-0.4961494613767887	5.129082450264283	0.1965987261132853	0.1936613785451155	0.9333333333333332	1.3155965942914225	0.2965557880541644	-0.6666164703619815	2.2620092483663683	0.8735279625247891	0.1490487279159749	0.9361111111111112	0.4177295092481464
91.0	24.0	0.856850312995613	0.4069444444444444	0.6053541885997912	0.1320116995235065	0.7622267419473431	0.7819444444444444	0.6439684259176655	0.1709671751710066	0.892425856628987	0.3472222222222222	4.1781500000000005	1.4441250000000003	0.7847424184727501	0.5666666666666667	4.61885	4.576874999999999	0.3764225518402913	0.5291666666666667	1.0025349742843226	0.0	0.4967579372935476	0.6375	0.23624252617775	0.2956461932317332	0.6657250271580916	0.3402777777777778	9.606373960715974	4.049507240220117	-1.57739355776435	0.3093727544892571	0.2247777391713512	0.3898928310174189	0.7333333333333333	4.387357234162674	1.4295691643777373	-1.9008583410949305	1.075798694174328	0.242399404285745	0.194298099379407	0.9013888888888888	1.1952321307649445	0.3982455100178702	-2.032012829395188	0.6397276581424587	0.790843566675814	0.174086943408872	0.9333333333333332	0.6553088522110176
74.0	2.0	0.8678194816275829	0.3888888888888889	0.7274832205090506	0.1663621302294551	0.742001172958846	0.8083333333333333	0.6658965657404233	0.0980461630435189	0.9074288436197782	0.2541666666666666	5.91335	1.1285500000000006	0.603926060049101	0.8097222222222222	16.7534	2.4066500000000026	0.2464940472341985	0.8375	0.6775471469109238	0.0180251442170622	0.81760890323003	0.4944444444444444	0.387111689926335	0.144728742003216	0.5806243798676607	0.3736111111111111	6.342313046263443	2.129696152385919	-1.267695810711024	1.047440258375173	0.1536390317583511	0.2725303468735569	0.825	2.499956877950941	0.8606862508999213	-1.36530942196596	0.951833933941206	0.1479901721034778	0.1928613870492652	0.9486111111111112	1.3567294847539375	0.1289637322277194	-2.160120722576264	0.7519108504994325	0.1921627489048812	0.141058764752812	0.9402777777777778	0.4432575911496486
91.0	2.0	0.8431667435152829	0.475	0.6559683426443201	0.2747906375450507	0.8245024339904863	0.6611111111111111	0.6882151434396689	0.186592393716666	0.8109335308827389	0.4611111111111111	5.5196000000000005	0.9676999999999988	0.680483341501362	0.6930555555555555	5.0591	2.7851	0.2784060939704151	0.6013888888888889	0.3777139045393152	0.0959713229551387	0.7505079594593356	0.4944444444444444	0.2553824393484905	0.2229824007774108	0.6314058311706112	0.3638888888888889	6.3733684716823085	3.4275623457005504	-1.601425379355003	0.9059660408107776	0.1343796306379249	0.3168864250166963	0.7652777777777777	2.954079825868717	0.7612602685440238	-1.304302951139016	1.3132372503626475	0.1494951225573366	0.1779782296094685	0.9333333333333332	1.1279338467114994	0.2283728798166	-1.9906976014049365	0.3830051087905521	0.9167439641824552	0.1511424241293594	0.8902777777777777	0.420025725674743
93.0	2.0	0.7950215904945711	0.5652777777777778	0.6576672058905553	0.1617870507725722	0.7975517882797615	0.7222222222222222	0.8040138635228844	0.0800374640897373	0.8702369819332141	0.3861111111111111	6.648250000000001	1.1361750000000015	0.6880144089939104	0.7416666666666667	12.7058	3.8453	0.1692437046979154	0.7916666666666666	1.6291535959442576	0.2453163535401499	0.8542412047767239	0.3861111111111111	0.0980760149291519	0.3328515713908912	0.6676194732941174	0.3277777777777778	9.951838686702365	4.144980022557307	-2.329277463782008	0.5588385765038223	0.2765546255428922	0.3388433362996214	0.7305555555555555	2.0395689198576554	1.0449305652247702	-1.917671787523914	2.494613254932536	0.091313539667535	0.1735723982381411	0.9583333333333334	1.095257707893009	0.1803855901108708	-1.477898223417297	0.3872250011226502	0.9490147374332436	0.138040117975939	0.9180555555555556	0.3693974964683372
81.0	6.0	0.8480350815522375	0.3722222222222222	0.8393885700907142	0.318589753206896	0.8046536131945281	0.7083333333333334	0.7017407103532959	0.4429502129515029	0.7950738281020461	0.4375	7.64855	3.232725000000002	0.948575127970895	0.1486111111111111	7.9688	5.38645	0.3117497196876064	0.6222222222222222	1.1781023906999986	0.3178182831747117	0.7385783763366918	0.4486111111111111	0.2921477334111292	0.2023437589933012	0.6416028410349235	0.3652777777777777	8.124742038674066	3.1623771954376387	-1.4092329383998312	0.4750896866982781	0.3015955234567438	0.3855590496975179	0.7541666666666667	3.640726888928945	1.865550833612732	-1.649083096517737	3.1345694158911823	0.094388502695016	0.1843171327328985	0.9541666666666668	1.274613541213564	0.2272172855051915	-1.1418576341976463	0.3020143683530893	0.5015687722576662	0.1532402629291091	0.8916666666666667	0.4778367024850701
77.0	10.0	0.8414507916306814	0.4277777777777777	0.8957015242298295	0.341952497210788	0.8215107062514393	0.6680555555555555	0.8464101898390652	0.2082042323717847	0.6557341134926351	0.5916666666666667	11.1555	2.0763749999999987	0.8380216785935322	0.4722222222222222	13.8612	6.175050000000001	0.2578404106392243	0.7944444444444444	1.718316764632736	0.1291632193418534	0.6298128846874669	0.6013888888888889	0.3639320020152538	0.2195903032303971	0.6226848192877849	0.3666666666666666	7.828188713735363	2.927857835943958	-1.291956029570971	1.634130619264683	0.2813227631639723	0.3162163098632508	0.7736111111111111	1.614427904193538	0.9944876431595764	-1.2204626264373133	3.189480651581715	0.1197262032588298	0.1886960753103776	0.9527777777777776	1.269409916675653	0.1554448998425087	-1.1446413322551992	0.3511857675814582	0.7422299523110544	0.1436881060350579	0.8833333333333333	0.3143783459730959
84.0	6.0	0.8259614129094127	0.4611111111111111	0.9106441717791416	0.3041631803240185	0.8195911857471789	0.6736111111111112	0.860940808401894	0.0740773111518865	0.8391673464185326	0.4388888888888889	9.3219	1.054499999999999	0.7274118246782428	0.7027777777777777	7.8951	5.319400000000001	0.2117798156175319	0.7666666666666667	1.3641073025981203	0.0724052416048783	0.7369929545910759	0.5694444444444444	0.3041168852776816	0.1986061976939797	0.6360430511435876	0.3486111111111111	7.649419579650663	3.025314289324444	-1.3972374088175024	0.6004813531391929	0.3497137005457648	0.3760891598662884	0.7652777777777777	2.7423931702437696	1.8394292353321573	-1.6273950968699578	3.588597237120638	0.0931487171275556	0.1817409017068335	0.9583333333333334	1.2183807798320736	0.18225050358455	-1.0793545654621908	0.6950637328036122	0.7692528707282538	0.133789035463395	0.8930555555555556	0.261073689455915
118.0	5.0	0.8591648552987445	0.4583333333333333	0.6653545521003215	0.1761755394740395	0.8054513093303592	0.7013888888888888	0.8056588422359281	0.1313259653417564	0.8115671606450694	0.5138888888888888	8.06515	1.1088249999999986	0.7746646786548106	0.6527777777777778	7.632849999999999	4.777724999999999	0.2262547835906099	0.7277777777777777	1.2508063967279792	0.1514785039144655	0.7473053634740444	0.5416666666666666	0.2299229603245701	0.2183314985930773	0.6622452167172165	0.3263888888888889	8.631302588423408	3.469978381799941	-1.507921583965225	0.3725260021650134	0.2260309237455874	0.3864726221905705	0.7152777777777778	3.5397098929579416	1.377960435994259	-1.7820291668565504	3.010063283917915	0.2280968606563562	0.1584639785214113	0.9166666666666666	0.8940744988764502	0.2420796343629812	-1.4112622024762966	0.7272395826720147	0.7141567971933496	0.1590800887629737	0.9180555555555556	0.6176798006386409
86.0	2.0	0.6985054592608841	0.7305555555555555	0.625096702045278	0.1704952741960765	0.8200239806726091	0.6486111111111111	0.7949145416994416	0.123545718528463	0.7674098972412811	0.4819444444444444	6.075699999999999	0.6932999999999989	0.7375650751626267	0.6180555555555556	10.7914	3.3648000000000007	0.174048138872959	0.8736111111111111	2.387342682992396	0.1886539266571656	0.8613620581476119	0.3583333333333333	0.106272232082216	0.2959219557231418	0.6472894490679064	0.3597222222222222	9.181176703039627	3.6679626395072575	-2.299517735112228	0.648060752980842	0.2907830375849261	0.3128769159535023	0.7638888888888888	1.692302854126882	0.9469354604032016	-1.961436025648722	1.9240115064023875	0.1184525369112798	0.1809730483276144	0.9555555555555556	1.1749165352598752	0.1431258518870677	-1.6639167708539235	0.2677119537069839	0.9034654478759072	0.1388486462366937	0.8944444444444445	0.351578952072824
110.0	10.0	0.8318594411709842	0.4569444444444444	0.6694714131607334	0.2300261077767373	0.8316331639569113	0.6416666666666667	0.5719233219436127	0.1975017476570286	0.7872726507032606	0.5305555555555556	7.6907	0.9235999999999986	0.8593056734947608	0.4708333333333333	3.35055	4.8019	0.3044621883238365	0.5347222222222222	1.168126765615091	0.047549522428645	0.6564645325839314	0.6819444444444445	0.2407944258989711	0.1925060489542595	0.6514405774206501	0.3402777777777778	8.228384678991507	3.194235745592519	-1.492799449346409	0.3643894621070727	0.2880183658842215	0.3815303639221936	0.7291666666666666	4.120038031338384	1.346803714857872	-1.7651345258134894	2.983003887969177	0.2367423579827284	0.1643029265346915	0.925	0.9887151988794208	0.3463560339552409	-1.3067366195148644	0.7589175047626703	0.4672470072872775	0.1624570845826085	0.9111111111111112	0.6391657311840709
105.0	21.0	0.8338290941117161	0.5013888888888889	0.6112267797784956	0.2362129985487329	0.8366400606663945	0.6319444444444444	0.3104076952663871	0.2381581492206701	0.8586785808781564	0.3986111111111111	9.6247	1.80425	0.885081266081829	0.3986111111111111	7.389200000000001	5.63015	0.2184559176964581	0.7972222222222223	1.482698900315409	0.0608647230418801	0.8170454753808981	0.4583333333333333	0.2336100100290813	0.2201953496849703	0.6377080118070078	0.3638888888888889	8.25402139972451	3.2880870863543006	-1.6044634554980806	0.3658822321118131	0.3480583823608385	0.3847849508312971	0.7291666666666666	3.1097978769713017	1.6449611097481591	-1.929610531643564	3.8412805938459575	0.1880040070194168	0.1640697447135596	0.9458333333333332	0.9585825813491142	0.22090512518083	-1.193727486096911	1.2707943505546682	0.4763812186636863	0.1382547479849442	0.9305555555555556	0.3419078528252191
97.0	19.0	0.7850479210498827	0.575	0.6261886616206223	0.1880950048694231	0.8200817368851586	0.6777777777777778	0.5305106056042264	0.3091822791250648	0.8160547697017787	0.4444444444444444	13.8198	2.390600000000001	0.8963820782830951	0.3472222222222222	15.3805	7.676275	0.220832853905477	0.8347222222222223	1.805210587480988	0.0884892777408827	0.7953362166288128	0.4597222222222222	0.3115577008584163	0.2220616612895612	0.6402456842151787	0.3541666666666667	8.3669713212401	3.231494322471747	-1.346662020692187	0.8359632058793555	0.3663469530253502	0.3650615669904509	0.7486111111111111	1.940538075616448	1.3413732042432351	-1.5544477214779302	5.130930939403901	0.1636451750207645	0.1717218690596948	0.9583333333333334	1.043597466301714	0.2019534047806989	-0.8959266730614948	1.4297278860202292	0.3722572134962025	0.1392260768846277	0.9208333333333332	0.3903378873881166
97.0	14.0	0.8591825049970501	0.4222222222222222	0.6561089835246195	0.2274135594044491	0.8464466600253566	0.6069444444444444	0.5157251936200553	0.3080408847039343	0.8336455595595553	0.4333333333333333	8.69365	2.039774999999997	0.9173330290577768	0.2916666666666667	11.5723	4.939825000000001	0.2476520746458629	0.7347222222222223	1.6060538790187524	0.1744789940111732	0.7079730364772824	0.5388888888888889	0.2492101103191311	0.2095619946432554	0.633330306287834	0.3833333333333333	8.214654267892001	3.054398816460742	-1.5218325450921388	0.433549548821003	0.3807682374838796	0.3826754663871357	0.7472222222222222	2.6845920654912034	1.7323278344351158	-1.8943985582734115	3.2901718711225514	0.17350115380031	0.1735040066230807	0.9430555555555556	1.0521245249174211	0.2346655192986483	-1.2622529995823824	1.169521422066317	0.91079975386114	0.1396539342079868	0.9319444444444444	0.3685270801066308
99.0	14.0	0.7790164429968043	0.575	0.6382368198144637	0.2200172731175164	0.8481606668675945	0.6041666666666666	0.6622702071757135	0.143527467594742	0.8509266361493832	0.4152777777777778	8.791599999999999	1.5064250000000037	0.887019672688189	0.375	12.6176	4.912000000000001	0.2630491999964082	0.7666666666666667	1.4804075184263652	0.0681484121739899	0.6862562246071259	0.5708333333333333	0.2725183594034734	0.2011683148165621	0.6408475026117971	0.35	8.162206146445339	3.097596354242691	-1.439589230127288	0.3505332288170456	0.3609858653400489	0.3963338754819669	0.7361111111111112	3.616795659516783	1.890075634328991	-1.8710925079092129	3.5255736629046384	0.1632707298629128	0.1718928059336774	0.9527777777777776	1.0580713076713038	0.207526216361308	-1.2048686906299635	0.86334839256869	0.8893681223188235	0.1420803621152811	0.9222222222222224	0.4115334846178852
82.0	5.0	0.6722127959499189	0.7319444444444444	0.583391167782304	0.1259989977339464	0.8215668473127233	0.6763888888888889	0.8778299827593721	0.076534645770388	0.8278135379200707	0.3930555555555555	12.5074	4.8138000000000005	0.8075763561810614	0.4986111111111111	14.2725	7.432850000000002	0.1736364985115062	0.9416666666666668	1.6454735928931306	0.0	0.3958245343932607	0.6333333333333333	0.2826177452777287	0.262853873994665	0.6557438737062412	0.3222222222222222	8.511567696969172	3.665002903401752	-1.4928855110887005	0.906400370001725	0.3212671093497479	0.3824595710507704	0.7305555555555555	2.598263051574712	1.3951556997817405	-1.3066005278854995	5.375820554151579	0.0954252707033933	0.1801853985017563	0.9583333333333334	1.2314763473798245	0.2627233449591189	-0.6950837768217805	0.3130658603785346	0.3010053684083198	0.1494471835421328	0.8958333333333334	0.4384118115089177
94.0	6.0	0.8600487642134903	0.4208333333333333	0.7662494785148102	0.2864025464207085	0.7725478401178485	0.7652777777777777	0.6907232614814051	0.2299056874041039	0.8226276295558806	0.4319444444444444	4.1572	0.5885500000000001	0.7939000030429347	0.5277777777777778	2.5746	2.37345	0.2644082480241228	0.5791666666666667	1.1419817348176378	0.124410491606469	0.7841954083716016	0.4527777777777778	0.117220386266587	0.2242835262775817	0.6547026537169686	0.3375	8.280219958313074	3.5565709557626635	-2.199541414704876	0.2463918722232651	0.2687697968755146	0.3711594396903361	0.7375	3.307433299221612	1.4687158313594195	-2.2727937507234337	1.6619665162138155	0.1292063061595725	0.1725689144892304	0.9347222222222222	1.129065707568393	0.2808013787225833	-1.762986727646043	0.3864026183490441	0.9309368343649784	0.1440651471470845	0.9097222222222222	0.394853699331286
108.0	3.0	0.8703915360655607	0.4166666666666667	0.6162957813770997	0.1783206203026658	0.8367143110931713	0.6208333333333333	0.8195609141063978	0.0851720673212047	0.8179837745353609	0.4583333333333333	3.841600000000001	0.4414750000000009	0.7844649132054708	0.6069444444444444	2.068	2.0908	0.2456975818341145	0.6555555555555556	1.2339294177755078	0.0705798280938738	0.7610426913527859	0.4958333333333333	0.0966369445341904	0.2317970632800955	0.6513778672875074	0.3361111111111111	7.934067344346795	3.673691030294528	-2.4017671278082866	0.1790390219946183	0.2494238156419559	0.3746279477668915	0.7305555555555555	3.767378086230872	1.5301608853873228	-2.460818840263205	1.4847503985235284	0.1640621241742484	0.15878491538825	0.9569444444444444	0.9822984604000154	0.2517535849957403	-1.9570117459709868	0.3039698974576267	0.7585625634048965	0.1401237492056238	0.8930555555555556	0.3421927182630263
95.0	15.0	0.8603619539325305	0.3541666666666667	0.7621472960713194	0.3124970422227326	0.813198380710196	0.6875	0.7882878322093189	0.2416342773991192	0.6627612548266527	0.5777777777777777	5.41	4.130199999999999	0.9059828775862222	0.3166666666666666	5.7958	12.789925	0.2382201635197169	0.6861111111111111	1.3200500376111195	0.2716304968173342	0.6385197976255244	0.5722222222222222	0.2945773158140454	0.3483262092307314	0.6773013390169389	0.3194444444444444	10.535081763905335	4.211891507916535	-1.33744961123024	0.5779789741731494	0.2875567902242157	0.3908568894488894	0.7180555555555556	2.980583095877276	1.9578723174289323	-1.5937673729696642	2.064800815182472	0.2437428878655966	0.2034923171249249	0.8805555555555555	1.2394397077312078	0.3803701587892532	-1.3488559893680456	1.0135302828368422	0.328827945979653	0.1707766964511031	0.9194444444444444	0.7426432258704645
80.0	15.0	0.8161501177229086	0.4277777777777777	0.974416854778028	0.6291747569745486	0.7428071336187685	0.8083333333333333	0.3421340284587189	0.2514440279964667	0.76643531931564	0.4819444444444444	6.156199999999999	0.7932999999999995	0.8857062872583266	0.3416666666666667	5.05675	3.4416	0.2365392008903843	0.7944444444444444	1.4931467953234974	0.0692194693500518	0.8527668490488987	0.3597222222222222	0.1864952998516978	0.2170901013439382	0.6337685246159199	0.3458333333333333	8.224329539539546	3.097434732712089	-1.8281034555423976	0.7217035035196604	0.3001330662146248	0.3432007427581578	0.7486111111111111	2.002599677977017	1.1262825173056648	-1.743820482250974	1.8898573871686213	0.1353601114897031	0.187206997789956	0.9513888888888888	1.260102023862282	0.2289603375070005	-1.5889232832148543	0.1852057664409023	0.8747374030239373	0.1532724573676822	0.8722222222222222	0.4215818733314118
72.0	12.0	0.7746891528293743	0.4763888888888888	0.9097543511786742	0.6078911962894988	0.8154419592121875	0.6777777777777778	0.3804911554927719	0.1955722011869155	0.7928701568312202	0.4694444444444444	7.146999999999999	0.649025	0.8505306134530597	0.4125	6.9982	3.975375	0.2291269685877839	0.7819444444444444	1.3085636965233416	0.0411770049620343	0.8392873769456631	0.3611111111111111	0.2400405859158787	0.2133254686043441	0.6233426169357734	0.3680555555555556	8.081345275712128	2.8551634947943123	-1.6295530173555322	1.049582754027479	0.2603703242329276	0.3304964061730109	0.7458333333333333	2.0249891274557346	1.0625545393903657	-1.4372221712597275	2.0167717505730263	0.1263177691573496	0.1946939423448347	0.9555555555555556	1.3871689967035865	0.2195465736218362	-1.4560675470079294	0.2706596312619613	0.8759685248506128	0.1488177719317473	0.8972222222222223	0.4275453944652292
71.0	2.0	0.8364528521582073	0.4611111111111111	0.9565141460007006	0.5081793201906253	0.7662872745857905	0.7777777777777778	0.7580156792252044	0.2080811559932791	0.7693774060036999	0.4208333333333333	8.3806	0.6872749999999996	0.8410587736753271	0.4138888888888888	9.1261	4.9868	0.252186200473196	0.7333333333333333	0.9216159424858772	0.0323268377293822	0.7541315783216513	0.5611111111111111	0.3643775245803538	0.1922481430370181	0.6280130352784228	0.3583333333333333	7.47500506542411	3.064333835726795	-1.2724150467757382	1.225853188740682	0.2413453966101647	0.307154525809901	0.7833333333333333	2.4740338490459117	1.1076803186358006	-1.1337792619480749	2.5878076932503697	0.1004254583702302	0.1947889944814398	0.9583333333333334	1.4136783639538206	0.1625014287100431	-1.2504880788176913	0.3847433198997088	0.2300457989764764	0.1478775936107203	0.8930555555555556	0.4709315261805954
71.0	2.0	0.806759966828825	0.4597222222222222	0.6865980312069077	0.2896002244289593	0.861924135893448	0.5666666666666667	0.7648737551417464	0.2013659402114701	0.6787232767399567	0.5416666666666666	10.502	1.084999999999999	0.922228368103648	0.2125	11.98695	6.53895	0.2348134716002436	0.7486111111111111	0.964791060060981	0.0244997216010229	0.7912349040742636	0.5458333333333333	0.4349045201867302	0.2839191607904745	0.6425302891331821	0.3513888888888888	8.333461532469972	3.6270257121067817	-1.0884876399258916	1.3892524119768332	0.2470559628941512	0.3376488360994084	0.7569444444444444	2.69706971766238	1.128105041350975	-0.91141907666098	3.710813018542132	0.1248166504496516	0.1945270443971232	0.9416666666666668	1.3852567920777028	0.2540000304640103	-0.9351426683321492	0.8622081751767944	0.4390773235170036	0.1589841655867131	0.8819444444444444	0.4113064999823677
73.0	4.0	0.7752835058165924	0.5194444444444445	0.7962069924881752	0.297106031160476	0.855921636685766	0.5847222222222223	0.731209322290622	0.1952903761335011	0.7147671254965042	0.5319444444444444	8.00755	0.6336250000000003	0.9080322055761136	0.2694444444444444	3.33995	4.846500000000001	0.1983119908258402	0.7	0.9880599400758064	0.022436514797539	0.7063064426162574	0.5416666666666666	0.2709138230812742	0.2064071449482006	0.6275645140344992	0.3555555555555555	7.699693769258797	3.0762113810382328	-1.532145111039961	1.172614493661715	0.2362408586984901	0.3151658106729706	0.7625	2.29493622271078	1.0746760187292352	-1.218647469151054	2.5428722909848265	0.0930109866325432	0.1923052222947102	0.9583333333333334	1.3771861575619395	0.1778790645595504	-1.2819018650742284	0.2654175874127482	0.8605107990720806	0.1501462936603453	0.8847222222222222	0.40538492593502
102.0	6.0	0.8987732697662172	0.3472222222222222	0.6640439932318103	0.2269452009323412	0.8402176012619322	0.6222222222222222	0.478871710963236	0.1490122697040481	0.8813558658413814	0.3791666666666666	3.16145	0.6906000000000003	0.8132863895340267	0.5513888888888889	0.6401	1.77975	0.3501273087753517	0.5208333333333334	0.7813712063997797	0.0132105101033246	0.5963834910121772	0.6319444444444444	0.1120977037796749	0.226990352314014	0.6542138484833919	0.3208333333333333	8.031794426330935	3.657283372336429	-2.2321790922812164	0.3037977633260524	0.1873975054484609	0.3493448316352714	0.7305555555555555	3.066248175731627	0.9881909926533904	-2.139428493368761	0.8495423835576712	0.2485948300117973	0.1704289682897034	0.9222222222222224	1.0290846696933575	0.3040985645779069	-2.377094651427049	0.3692893310563994	0.8344017917508013	0.1604199941235289	0.9013888888888888	0.4831740553126196
74.0	5.0	0.784181301258293	0.5041666666666667	0.5919773624430604	0.1493480303282058	0.8166647218005569	0.6847222222222222	0.6526539655344723	0.1316969774839224	0.825624668963949	0.35	5.1324000000000005	1.3589000000000002	0.8598653693720867	0.3513888888888888	6.57575	3.5168	0.3199808763244181	0.6069444444444444	0.833299280628239	0.1421927030937702	0.7600832047914592	0.4444444444444444	0.2786632839414141	0.3270076137648632	0.6523083751937265	0.35	8.007553227748568	4.288312230473738	-1.256761304013732	1.1042101959293662	0.1838039535242961	0.3210626516290583	0.7611111111111111	2.8439584999654044	0.9343740575737982	-1.1753407014447286	1.2797264159409978	0.2243356890141135	0.2271197690879821	0.8763888888888889	1.4184983738333738	0.4993759245474228	-1.7051285008191217	0.6219388891374285	0.3649149489468919	0.1852291385457352	0.9263888888888888	0.7141151573082114
68.0	6.0	0.9048457714976712	0.2708333333333333	0.6168809371893911	0.2479296465563932	0.8368430203209299	0.6347222222222222	0.576593937201005	0.3813494914527873	0.8510808148581229	0.3680555555555556	8.1176	1.5476	0.9255710675960248	0.2319444444444444	4.0834	11.697225	0.3941505658792323	0.4888888888888889	0.8934395226917843	0.0549120385214602	0.7872161472594333	0.3847222222222222	0.4811009254399002	0.2664743907979119	0.6442292139899031	0.3597222222222222	8.970434279715715	3.44060191606796	-0.9413911292590262	1.219209058066396	0.2302314158657818	0.3356261294241554	0.7583333333333333	3.2198604290602733	1.073840205399932	-1.0146207446582869	2.4656385629042843	0.1838046810782909	0.2016453748847477	0.9125	1.5013770183022337	0.3260658975140013	-1.1953582981117437	1.6279806078183692	0.372754955572281	0.1706353197021284	0.9194444444444444	0.4963478641349521
53.0	2.0	0.7795408703030877	0.5666666666666667	0.99654348082443	0.3571241485047774	0.807913805968517	0.6819444444444445	0.1811850675308943	0.0705327330266272	0.8568101178633701	0.3125	5.289199999999999	0.3221499999999997	0.852218285681786	0.3805555555555555	10.41985	2.615174999999999	0.4313746000111254	0.6638888888888889	0.7954479837485303	0.0260023064911717	0.7821649040419821	0.3652777777777777	0.4722589295767035	0.1481769611142153	0.5538704475943408	0.4541666666666666	7.277848133871266	2.185655895289534	-1.0597841649043445	1.019470676564974	0.2057949067205209	0.299473976166779	0.8583333333333333	2.3209200682762807	0.995639879362454	-1.4374406619801738	0.7957151294063077	0.1883376023384001	0.2199926755560631	0.9416666666666668	1.812325682898428	0.2602165979544306	-2.0272280635938253	0.6933438569987755	0.9460583967276724	0.1377686685434211	0.9277777777777778	0.3067370403497033
67.0	3.0	0.7537933702820704	0.5958333333333333	0.948770265799052	0.3100357109197105	0.808829077304097	0.6958333333333333	0.6321977794646352	0.2544829298101906	0.7883789037822891	0.4791666666666667	4.869999999999999	0.7843000000000009	0.7722180644081442	0.5208333333333334	8.6974	3.36985	0.2869356156473456	0.7291666666666666	0.6332919338093002	0.0810691788274234	0.8262177607942577	0.3444444444444444	0.3070163163160917	0.2306345768491312	0.6110820424482512	0.3625	6.071770679116571	3.1426115840913478	-1.5853777793057309	0.8942424957742404	0.1436656581633403	0.3110282556333915	0.8	3.3144236663977407	0.8439592861603319	-1.307655134866306	1.049618380733803	0.1074550433710576	0.2008929618469525	0.9305555555555556	1.4829865417763033	0.1981384151757845	-1.9958306734931608	0.5339478378698927	0.9205322768045012	0.1412974270122852	0.9291666666666668	0.3913279751087353
67.0	1.0	0.7306009767849803	0.6611111111111111	0.9469438925158477	0.2263937334918635	0.7992907369781206	0.7222222222222222	0.6034963582177868	0.1674916227840258	0.8558328542443311	0.3472222222222222	5.5151	0.4571000000000005	0.731229014782133	0.6402777777777777	9.9111	2.7464249999999986	0.2682796380818748	0.8694444444444445	0.5968642214524151	0.0347745722589909	0.8692907439371939	0.2958333333333333	0.70859610748541	0.1435885460721872	0.5039712896446307	0.4055555555555555	4.403609697157415	1.6467576042441048	-1.1468734846079225	0.9278548154394628	0.2101326645890927	0.2860487513532664	0.8597222222222223	2.3647338712897867	1.1309021573350402	-1.5359731668973908	0.8545258466471916	0.1693284838739452	0.1994978232255158	0.9402777777777778	1.4661483198380851	0.1410276926860769	-2.185509649976477	0.6754704731872652	0.96176281807137	0.1330216143924451	0.9361111111111112	0.3546421767386241
31.0	9.0	0.5101828590764438	0.9055555555555556	1.0459700416270603	0.0929909472754098	0.8373115371192329	0.6125	0.5521080081957783	0.0577859262824351	0.772024842130174	0.3416666666666667	3.7709	1.945075000000001	0.5574325796177404	0.8791666666666667	4.3667	2.70865	0.3028507590726689	0.8972222222222223	0.8033667364450625	0.1199220729744034	0.8128241906844573	0.2152777777777778	0.6388411028692877	0.2001847457505215	0.4882756898576135	0.4333333333333333	4.379642774215102	1.7362986164965466	-1.2467260646531362	1.0574936096420111	0.1371767382359436	0.2941740679478201	0.9402777777777778	3.3943589057448853	0.6146739078395617	-1.2551112035587135	0.4387835820146364	0.1848448296386161	0.2139276865882848	0.9388888888888888	1.723926895229692	0.2092811742970942	-2.6251248215310934	0.9927987220667596	0.8866032834591118	0.1300452708979933	0.9416666666666668	0.3596667584236644
67.0	2.0	0.7852664700178505	0.5611111111111111	1.050771048377068	0.486552855696553	0.7859573473230762	0.7472222222222222	0.6239388290666903	0.185487325650322	0.7749340099264078	0.4902777777777777	3.3066999999999998	0.6702999999999992	0.7407807963340768	0.6513888888888889	7.8922	2.7143749999999995	0.3427831001701676	0.7055555555555556	0.5747547871740775	0.0379701840458321	0.6323848186168073	0.5069444444444444	0.2620815265742455	0.3301520776068072	0.6635676175000391	0.3361111111111111	7.371328292697251	4.5258506585231775	-1.0922932920111164	0.7200731225665694	0.1792873662223735	0.3333671515188147	0.7888888888888889	3.2122664260216207	1.1934372830011868	-1.3316240167007896	0.8905397481035455	0.1695868133235311	0.2187153389649207	0.8680555555555556	1.366825195625474	0.4954117872298222	-1.925338234569853	0.4691895558043856	0.8975523638399403	0.1695574319414571	0.9041666666666668	0.4291621426795008
92.0	2.0	0.7750003036167815	0.5972222222222222	1.0702665016319894	0.1659660698404862	0.7913939646185367	0.7305555555555555	0.9210813704757252	0.0348282905706973	0.8408089453141252	0.4611111111111111	9.2054	0.9611	0.6387176894872292	0.8222222222222222	12.7991	4.826124999999999	0.2823888644918167	0.6888888888888889	2.021762557202325	0.1313264557671947	0.807105882827133	0.5194444444444445	0.2447973604873809	0.2355025687529347	0.6163597038224158	0.3722222222222222	8.10323170117118	3.1165478682724044	-1.6170852234139987	0.9015676254709336	0.3267200517476639	0.3179195482882754	0.7680555555555556	1.508254871067786	1.0150792260153878	-1.740368182068644	3.017276709981932	0.1091157348615461	0.1763676831908519	0.9583333333333334	1.1002865759015763	0.1400224184799177	-1.3270790584773895	0.3879897571878778	0.9373088424968694	0.1385739556630935	0.875	0.2303720884284117
71.0	3.0	0.8668119711377071	0.3625	0.9178048780487792	0.363584883284803	0.7872782737140501	0.7416666666666667	0.8217084305657659	0.1352426802584079	0.6833741701293797	0.5458333333333333	9.4666	1.2759500000000017	0.915957906977016	0.2541666666666666	18.4392	5.310649999999999	0.3272416996044831	0.7013888888888888	1.7156537707936192	0.1084493548745815	0.6981142743252063	0.5180555555555556	0.3693675362720607	0.2312105584436895	0.6220145794677792	0.3680555555555556	8.591134614989793	3.0335169975656773	-1.2320874940594069	1.617025272116038	0.2595461826698161	0.3027862720960732	0.7625	1.6219026050754457	0.872030160365837	-1.257922389204997	2.5088413742958067	0.1522733496241586	0.1952461564508001	0.95	1.3851438562181693	0.1560910852897746	-1.2898861001408275	0.2945157804204142	0.8586750618018981	0.1528884362921076	0.8833333333333333	0.4198020127948724
89.0	3.0	0.8411799452184702	0.4666666666666667	0.8084898881018375	0.1520075370877527	0.8409587140683245	0.6180555555555556	0.8567259304441688	0.0460391922894822	0.8870541393182154	0.3263888888888889	7.8659	1.0015999999999998	0.7136583823102284	0.7375	8.0685	4.63705	0.1881337160255247	0.7611111111111111	1.347528356206201	0.1631061127776558	0.8525783015442232	0.3972222222222222	0.1373052548095668	0.2657710541467118	0.6735086612711327	0.3222222222222222	9.243868945903062	4.129270675489586	-2.030153218445888	0.5536380314866567	0.295590469213315	0.3620403911107074	0.7361111111111112	2.6816643021514266	1.2380674450355018	-1.6960722320555686	3.121157126468057	0.1152487609337004	0.1762826634850692	0.9583333333333334	1.143557947629991	0.1839618213293014	-1.2484651635228072	0.7060365169398533	0.9608962221645472	0.1321691994962162	0.9361111111111112	0.3041071645786022
73.0	9.0	0.8166860289138679	0.4986111111111111	0.6256951343091715	0.2517472432840504	0.8599504205757771	0.5569444444444445	0.6215204936840873	0.1296923122900495	0.8842071150847357	0.3069444444444444	6.0585	1.5134750000000006	0.7326214085911289	0.6125	5.5976	4.149475000000001	0.3458337089481029	0.5194444444444445	0.6328148161461118	0.0431561956355721	0.6756732578982851	0.4888888888888889	0.2958591118241856	0.2254186997691921	0.6322010494107111	0.3694444444444444	8.277220470321064	3.2786591466217967	-1.433423194326224	0.7933066620737516	0.1915080818476471	0.3306812784542021	0.7597222222222222	3.1254867296038165	0.8691257107778839	-1.36977506901775	1.3972576967746602	0.1962757770888203	0.2008506626308981	0.8986111111111111	1.376971519363044	0.3547934674891708	-1.740577599353589	0.8652735621226945	0.3126344883090193	0.165799490659009	0.9180555555555556	0.4858774287138784
62.0	2.0	0.9069651470407848	0.2625	0.8256403364987932	0.2677846666502986	0.8325809838679232	0.6430555555555556	0.0998260996467165	0.1732552344503193	0.867743802776641	0.3222222222222222	1.6559	0.1803999999999999	0.8539195310284095	0.3361111111111111	-1.0415	0.97115	0.475870474696006	0.4958333333333333	0.5718883491694875	0.0364915136313314	0.73757763612262	0.4763888888888888	0.1744337158128319	0.1883811939357225	0.5552210767229298	0.4694444444444444	7.293812428695525	2.58556480833888	-1.9917535730700224	0.2414640737317064	0.1372898918759181	0.3450125751952117	0.8722222222222222	3.881682038236122	0.9674350020677106	-2.3490119057472043	0.2716745054676975	0.0999888214254121	0.2067182077166916	0.9388888888888888	1.6076662137565578	0.1391561851955814	-3.110855014448477	0.1185778702702427	0.7411492469463559	0.1518387752539165	0.8819444444444444	0.4526673189675534
69.0	13.0	0.8999328979888255	0.2472222222222222	0.9282359629331632	0.3911160974098703	0.7743091769662042	0.7638888888888888	0.5732990522065837	0.2134232262299647	0.820862658164872	0.3930555555555555	3.8104	0.4895000000000005	0.9435382013745912	0.1513888888888888	1.2547	2.7398	0.4366245721056482	0.4930555555555556	0.8713143156348759	0.0374045993985374	0.8430479042076069	0.3541666666666667	0.2111900236688731	0.2135381578668111	0.6282777294695642	0.3666666666666666	8.259547643161325	3.086174111253488	-1.6987425851257405	0.6079739554122279	0.1987498788281648	0.3194761121780585	0.7694444444444445	3.06872070532121	0.9815603966948072	-1.6733414962452886	1.1780548399880195	0.1256301114697517	0.1982841101945913	0.9486111111111112	1.4977169816775937	0.2862420450239021	-1.8664224972754917	0.2116301130943406	0.3867879219746888	0.1745286513639351	0.9055555555555556	0.6518551653224146
57.0	6.0	0.8549308814495237	0.3416666666666667	1.0936769333658032	0.5611287888954446	0.8308819381114095	0.65	0.5928351552447076	0.2368521785352624	0.7905302202388361	0.3861111111111111	4.18975	0.5066999999999999	0.9525825094105692	0.1097222222222222	0.5412	2.676425	0.381546665308259	0.5319444444444444	0.8061411660979806	0.0323125973740437	0.7523773926041704	0.3944444444444444	0.2717688358776253	0.2231874342776144	0.6007945021798401	0.3861111111111111	7.645068836485047	2.843694182521602	-1.5489144489054567	0.8116214694383918	0.1915898100913151	0.3009729215000782	0.85	3.002048536756094	1.0530265168989184	-1.4669316750962316	0.97701778963445	0.1219614214323853	0.210239980768103	0.9375	1.658045944857247	0.2324779368627776	-1.9505255970497128	0.3017776677837788	0.4794503682294262	0.1628339655985959	0.8791666666666667	0.4080441911803312
101.0	1.0	0.7196891476219478	0.6833333333333333	0.6820759378835617	0.1317880787744565	0.826065865960318	0.6611111111111111	0.4919110623428341	0.2131038245118757	0.8164801374933655	0.5152777777777777	5.340199999999999	0.2108000000000007	0.8317120713766056	0.5527777777777778	3.8711	2.678725	0.2400494396125715	0.6638888888888889	0.8547768289614373	0.1036910691885033	0.6880621683187335	0.6097222222222223	0.2087543616263059	0.1461029046335702	0.6366517235417165	0.3555555555555555	7.139435386577449	2.9685034112839914	-1.6863378866464316	0.4400541415846452	0.2206356549260677	0.3382311396616135	0.7347222222222223	2.691155272037214	0.9954369586933188	-1.8525693415656668	1.786324603245001	0.0793136121390215	0.1647292950124226	0.9583333333333334	1.035158183554211	0.2371533200705464	-1.7725078635702216	0.300139058407699	0.761575825866379	0.146238153225328	0.8791666666666667	0.2874289566026154
103.0	4.0	0.7960870263504386	0.5555555555555556	0.6871263472178682	0.1656787263755461	0.8223194863682396	0.6638888888888889	0.4035647469484205	0.1572680682311097	0.8544460508345157	0.4222222222222222	4.756600000000001	0.2691999999999996	0.8512202136661875	0.4972222222222222	2.8404	2.5069	0.2949421195283716	0.5708333333333333	0.828676739630547	0.0476922457130126	0.5681857830874577	0.6555555555555556	0.1865658038948227	0.1556964346396438	0.6360905415842503	0.3583333333333333	7.115474252446656	3.0915183802667285	-1.7971007952752944	0.3798644730003374	0.2249791555357632	0.3504609337416766	0.7375	2.742510743626386	1.0582596121646868	-1.950851203199224	1.6826301332039544	0.0953263041289562	0.1640107051333585	0.9583333333333334	1.0202770807859307	0.2472399610369835	-1.8374287662070392	0.2405676419216595	0.7523416658222128	0.1492842881992711	0.8805555555555555	0.3053887698937796
100.0	1.0	0.6783740351754348	0.7319444444444444	0.6840713827077466	0.1657674259248691	0.7985572863979895	0.7208333333333333	0.6880291949854954	0.203725370703914	0.8166040455436403	0.4666666666666667	6.84135	0.2310000000000016	0.8920570615245305	0.3791666666666666	8.7446	3.768425	0.2253548499578206	0.725	0.8593225093047504	0.0173776057128169	0.7715339072237138	0.4722222222222222	0.2335995464098129	0.1809978320569638	0.6400323064606496	0.3444444444444444	7.166579689001889	3.24883103284553	-1.64916993097244	0.541190877234459	0.2110300186010086	0.3419571279095038	0.7333333333333333	2.715335117156514	1.0082620934333362	-1.6592179904378903	2.439599213041644	0.1364720397699124	0.1671759868897809	0.9527777777777776	1.045775626028926	0.2111554979958173	-1.5088774212738414	0.1806980152260548	0.789393621218675	0.1463740795478149	0.8736111111111111	0.3748112826827291
94.0	0.0	0.6792692589422012	0.7333333333333333	0.8467024601330234	0.2499017368980849	0.819218144157658	0.6777777777777778	0.8432116181241192	0.0860238924312334	0.8183508576160826	0.5125	5.63175	0.5565249999999997	0.7592817376006505	0.6805555555555556	10.8264	3.1827500000000004	0.2701268043628893	0.8555555555555555	1.1065965661980124	0.0180086505115804	0.7512920302061312	0.6180555555555556	0.2827101496452471	0.1514443480717218	0.6153327934644832	0.3680555555555556	7.226056456123345	2.5020960253875275	-1.4885488346781892	0.3427846741257729	0.2290429157042099	0.3784323505666795	0.7305555555555555	3.182755753526545	1.2871428172096735	-1.969009963983362	2.086378942859499	0.0833170409372835	0.1724115846926559	0.9583333333333334	1.089337115020334	0.212959637756278	-1.6330300502251431	0.2616493201218511	0.8937667964886076	0.1548750363033493	0.8861111111111111	0.3553736729056273
78.0	2.0	0.7515950223386842	0.5625	1.2751763046544422	0.4300537621561637	0.7996537596636539	0.7055555555555556	0.965047643735136	0.0231181110199993	0.6383805099203217	0.6166666666666667	8.628400000000001	1.973499999999997	0.7594365591500313	0.6333333333333333	12.3642	5.511150000000001	0.3103186198951066	0.8333333333333334	1.4761840508192026	0.1446685638846458	0.3962697070724209	0.7819444444444444	0.3763167158278005	0.1972293401866826	0.6302867229820716	0.3541666666666667	8.472415240869289	2.8461237583640138	-1.1725514095696656	0.5943350450192114	0.3736357345955362	0.3838563525706616	0.7416666666666667	2.768334125372913	1.8178423396963308	-1.6320005698010538	3.0773626135208225	0.0912513620854542	0.1875602652651105	0.9527777777777776	1.2924611906474752	0.1865531288800037	-1.1697533592297664	0.4399822891402049	0.9151493049885892	0.1514698360616451	0.8930555555555556	0.3299577065934348
117.0	2.0	0.749624281907564	0.6819444444444445	0.6158252774794128	0.1489554389537607	0.7898774652147236	0.6958333333333333	0.8275864097335508	0.0301665769423205	0.8859618069699411	0.3902777777777778	13.9514	1.1625750000000004	0.7070079648911386	0.7666666666666667	7.9212	7.756325	0.2094859881173023	0.8805555555555555	2.143735192951238	0.0356840589793003	0.7866257803692036	0.525	0.2682279817411644	0.2668143660731878	0.6355515764665102	0.3694444444444444	8.169123849349017	3.430755538591543	-1.5417707211871157	0.3628950645245086	0.3491605525412701	0.3865852639857893	0.75	3.925785946107224	1.7953864191167188	-1.829887777774976	5.747562837583255	0.1668746349550045	0.1588100159074052	0.9583333333333334	0.8805610546195614	0.1821288341584735	-0.9275696572588674	0.9922808091431244	0.954677942275574	0.1337791306646534	0.9180555555555556	0.3083250859518937
87.0	1.0	0.7497782512405816	0.6541666666666667	1.0109893530913392	0.3309613805413984	0.7867298625185248	0.7388888888888889	0.9641997261268568	0.0385088219294641	0.6544289833617529	0.6236111111111111	9.4499	2.106300000000001	0.7136336155105139	0.7319444444444444	9.90905	5.718875	0.2601554528316798	0.7708333333333334	1.438436704091721	0.1090851701510815	0.4719795322272848	0.7444444444444445	0.3061284602691521	0.1926273955180494	0.6237666360963712	0.3555555555555555	7.71502091131467	2.921919720221188	-1.4071210172676043	0.626034238856612	0.3916966396257779	0.367474922046959	0.7361111111111112	2.371293575810073	1.6564972211693942	-1.6984253498561972	3.6601242712685305	0.1270901772886011	0.1808805529140801	0.9430555555555556	1.1639212665543233	0.147530956399521	-1.1132207318126008	0.445516376619825	0.7926528950601629	0.1483828315812399	0.8916666666666667	0.3077470822607283
98.0	6.0	0.8820486988293114	0.3666666666666666	0.8677665839295267	0.2786027497560428	0.7929137116074886	0.725	0.7861946630922954	0.1306117076234083	0.837657399449649	0.4569444444444444	5.0223	1.0027000000000017	0.7436704083414124	0.6263888888888889	9.87545	3.021725	0.2828451770846873	0.55	0.8249659750720018	0.0831742070597613	0.8200340583822486	0.4833333333333333	0.1319695901339885	0.2422623150894105	0.6615514021948916	0.3430555555555555	9.030314875461375	3.7250215823437447	-2.029853443546397	0.5481259484371609	0.1814339359652095	0.3419631680612927	0.7347222222222223	2.798258229697804	0.9633656584645142	-1.7202887498274828	1.4872291905840114	0.183423749108352	0.1703673918151207	0.9305555555555556	1.0548622152261409	0.2389234692628996	-1.9186033945673149	0.4488264042916666	0.848208916311616	0.1560899792650133	0.9027777777777778	0.3751155044660424
72.0	3.0	0.6284480537839259	0.7819444444444444	0.638461016489109	0.2078456377619975	0.7609895147709398	0.775	0.6949745609979078	0.1296169210830753	0.8356940042788459	0.3430555555555555	4.971	0.5957999999999997	0.8420248883185529	0.4333333333333333	3.9637	2.335325	0.3132372898863973	0.7152777777777778	0.6590171589951017	0.1176778249061075	0.8095291183474779	0.3916666666666666	0.2234135202080611	0.2095300784392139	0.6161545459055686	0.3513888888888888	6.513493788129953	3.1170811691246376	-1.7079888999991422	0.9328793572735462	0.1229099662376934	0.3005300831263369	0.7680555555555556	2.842449221193899	0.6209910111411244	-1.350812426834277	1.087009038808861	0.1055830070591699	0.1941172555926372	0.9541666666666668	1.3918161379449316	0.1658398252617675	-2.0193224391637314	0.278211097297712	0.6787661349245078	0.1540077351136686	0.8861111111111111	0.4363199451607092
55.0	1.0	0.7352097149877598	0.5625	1.0404459741597702	0.4691009102079506	0.7797924559091403	0.7555555555555555	0.7376572412097535	0.2756058245000694	0.7704800166160862	0.4319444444444444	7.8484	3.950725000000001	0.9211465770647088	0.1875	11.09755	14.534774999999998	0.3124784453408985	0.7166666666666667	0.7159589012902308	0.4198286413912297	0.6601322937475232	0.4680555555555555	0.814284837982258	0.3083603696508797	0.6569621069231951	0.3541666666666667	8.013698952522033	4.018695616428843	-0.19988209213761	1.7832725215412455	0.2155197029693568	0.3383943980460584	0.7486111111111111	3.0006537179252843	1.2279062662610316	-0.6343816149394171	1.8951571000806515	0.1464885298115505	0.2195097413371496	0.9041666666666668	1.79024618482397	0.2769153957454976	-1.229909179511068	0.5921459040024295	0.3946639976459167	0.1736933974899672	0.9097222222222222	0.5234107031645914
55.0	1.0	0.6736136152080893	0.7402777777777778	0.9734669345153228	0.376957184947601	0.8621624809198616	0.5638888888888889	0.7504353738276099	0.2333732920418968	0.7190623712302161	0.4583333333333333	5.6751	0.9307999999999996	0.9400508070112316	0.1430555555555555	7.74955	3.7062250000000017	0.3177618341955807	0.7680555555555556	0.4823973453642272	0.1557217236854617	0.6723531616543961	0.4138888888888888	0.4657375487532086	0.1863317640921252	0.5924364036149276	0.3666666666666666	6.436618544511811	2.381680749506108	-1.130048304395234	1.077998744951805	0.1525068908549799	0.3014221712022765	0.9013888888888888	3.381668953840327	0.7448461225355818	-1.1894593485714182	0.8457730934401572	0.121583679406665	0.2173303788003996	0.9444444444444444	1.821335824416126	0.135587651351528	-2.015769302552687	0.4527992104555465	0.310779677838272	0.1456592548699611	0.9041666666666668	0.4327608337868567
87.0	4.0	0.9048122551417592	0.2791666666666667	0.7039448608817162	0.2249868819277185	0.830663385838743	0.6291666666666667	0.6543553007560869	0.0615834883122892	0.9007940728768002	0.3208333333333333	2.6526999999999994	0.5150500000000009	0.6901554557650963	0.7486111111111111	9.9275	1.4154250000000008	0.3260558382189968	0.5458333333333333	0.672482617508904	0.0245594398344126	0.8186750857100307	0.4513888888888889	0.1023287212076562	0.2205037854855033	0.6354099500095683	0.3680555555555556	7.834315527879831	3.340137760941742	-2.3312345241351804	0.4268473084689233	0.1532389209611956	0.3172524817868829	0.75	2.8296532020345886	0.7189422663625578	-1.9949341564062213	0.5534906679183877	0.2276893246080322	0.1841569024533359	0.9166666666666666	1.1847137628746445	0.2716159835443818	-2.6798736082725902	0.4228059147427059	0.7860853868682243	0.1497217278752453	0.8930555555555556	0.3698231441365726
76.0	1.0	0.7077169110802496	0.6888888888888889	0.922497721931802	0.1697382945023652	0.8399732229152526	0.6319444444444444	0.9112489577480536	0.0896695655451844	0.6205807322434855	0.6305555555555555	9.70195	1.39705	0.6700800170514106	0.7902777777777777	16.81845	5.346275000000002	0.3102155902734607	0.8097222222222222	1.37136388131195	0.1007243480361241	0.6044633226620104	0.5958333333333333	0.4116656685115295	0.1866618815301733	0.6103725894462905	0.3708333333333333	7.430838838563249	2.551410380999012	-1.1479588356823822	0.9409530994273134	0.337714943465874	0.3623728677376139	0.7527777777777778	2.128139442391476	1.573380630431693	-1.412207691951456	3.353629686058891	0.0898656545679698	0.1908538731063471	0.9583333333333334	1.3267458343003118	0.1738473756402336	-1.08411668320204	0.617488757895809	0.806347523267344	0.1419376361910461	0.9013888888888888	0.2912778113012283
85.0	7.0	0.9192485297536472	0.2541666666666666	0.8905559754926409	0.3348020660551384	0.786528394584319	0.7430555555555556	-0.1171367472865559	0.3069410309367768	0.8238408810402471	0.4472222222222222	2.89675	0.4383250000000007	0.938484439129437	0.2013888888888889	-0.86985	1.913025	0.3778685280678857	0.5430555555555555	1.2128767242584926	0.1196101632903998	0.7770298916360683	0.4194444444444444	0.0957206678051613	0.3160009014665927	0.645356799980671	0.3652777777777777	9.38347754487481	3.745375259368539	-2.323761821576376	0.301726489445646	0.23049287379955	0.3404191088694059	0.7486111111111111	2.7192989766382416	1.0408649445647915	-2.2965275436073065	0.950117692829686	0.1790975966035078	0.1811799087511027	0.9402777777777778	1.1974204578338192	0.2596369297731861	-2.223961658114742	0.3706806773652277	0.8581359590216397	0.156436530815999	0.8777777777777778	0.3342615977102601
47.0	1.0	0.712708637764593	0.6513888888888889	1.4143642047428089	0.1802572816716456	0.8422131325805591	0.6166666666666667	0.940706502274449	0.0210565466570891	0.8128670373771726	0.3763888888888889	10.8442	1.7911	0.614021617161479	0.7652777777777777	29.7484	5.625475000000002	0.4156538874354679	0.7125	1.271345516593572	0.099932185612231	0.6959879266060999	0.5861111111111111	0.7524900095325521	0.2057299753120082	0.5442422742902714	0.4694444444444444	8.839497306311278	2.254394139005558	-0.6395209835149188	3.932243904531014	0.10330724881932	0.2282463049946869	0.9013888888888888	2.2124967840919223	0.573022971315283	-0.4284532615436075	0.6349223271179386	0.6935471586798451	0.2092735972874128	0.9069444444444444	0.8481494068000934	0.6595680861843748	-2.615650921537508	1.5752962906689674	0.9655309142557508	0.1310613792606301	0.9402777777777778	0.2971942927676856
69.0	3.0	0.8948392956401248	0.3	1.073118003856658	0.656967350643425	0.747872738601503	0.8013888888888889	0.9334122908291204	0.0849977879517688	0.6238127269885505	0.5791666666666667	8.2137	1.4439499999999992	0.8452549014852812	0.4527777777777778	5.6941	4.8491	0.3778626010829267	0.5819444444444445	1.1863250328350836	0.0876071425244104	0.4227486073184083	0.7111111111111111	0.4667514564062983	0.2007148015362965	0.6024280216003132	0.3805555555555555	8.050327550656704	2.539105092299599	-1.0112685926726672	0.9683994445782116	0.3074963220546456	0.3663401131877234	0.7555555555555555	2.469873226351768	1.4745361302474072	-1.311352547903745	2.662900387347222	0.0855712064042389	0.1956808684106684	0.9583333333333334	1.4503637680920431	0.1924314539783926	-1.1928088299395363	0.1439859912948702	0.8151190057074781	0.1591271394755387	0.8805555555555555	0.5082423658604698
69.0	3.0	0.8658026849478221	0.3902777777777778	0.6843206278673863	0.2574244836787118	0.840442262405488	0.6222222222222222	0.1063023459308717	0.3753961557652853	0.8119363400799835	0.4694444444444444	3.4823999999999997	1.0097750000000003	0.8602280303847238	0.4152777777777778	9.6652	2.813224999999999	0.4296661190387348	0.5958333333333333	0.8136581536073689	0.0690277740566635	0.5986920961044687	0.6194444444444445	0.2788104839719117	0.206438405867306	0.5915677278343231	0.3916666666666666	8.53184138283015	2.2267320565179385	-1.463530498059611	0.4142575603384985	0.1975387552864958	0.3388122546176464	0.7888888888888889	3.5018166123365364	1.0622903090380529	-1.8754170393231389	0.8831122217489791	0.2001254442307534	0.2009950125983458	0.9277777777777778	1.4568662329766289	0.3221347886005591	-2.119376036242484	0.4726097338029015	0.7473090696824262	0.1597375532961324	0.9055555555555556	0.565738484368107
60.0	5.0	0.9369116214178104	0.1666666666666666	0.6844664160810593	0.2505736108983267	0.7701244347576782	0.7708333333333334	0.5803228091601089	0.2726456086833623	0.8491616832523591	0.2847222222222222	6.40325	1.5775500000000005	0.9309036790854746	0.1847222222222222	10.0863	13.5501	0.4067101541608077	0.6041666666666666	2.438166613653162	0.0	0.2584280224329668	0.7111111111111111	0.4808116442667614	0.240012845536518	0.6317778119289407	0.3875	8.74626581731789	3.149194404806648	-0.9549669049116926	0.7328828610387054	0.303039427260804	0.3650930153574456	0.7597222222222222	4.1560212033437	1.412526716351109	-1.2880993054952457	1.761595764803475	0.1505679355116398	0.2094841114547747	0.9305555555555556	1.6244021058165476	0.2828625786586131	-1.4384236691974397	0.5528447016224236	0.3033529933831947	0.1697801785565953	0.9097222222222222	0.5485405010612613
73.0	2.0	0.7562075073356412	0.5486111111111112	0.7300885508155279	0.2752837592504638	0.8180339200316278	0.6777777777777778	0.5097370084504136	0.3759092860142381	0.7658135001180901	0.4333333333333333	4.6238	0.7002500000000005	0.9451730943517338	0.1361111111111111	3.95345	2.458325	0.3392266725007264	0.5666666666666667	0.678618484572374	0.0373483735974518	0.7637625013551991	0.4472222222222222	0.2179644653292188	0.2310164157707138	0.6592362509083293	0.3361111111111111	8.051110373386214	3.753979193570823	-1.6039129546877673	0.5787177985344856	0.2149121782012399	0.349228907114078	0.7347222222222223	3.2617984463651752	1.1036115559427384	-1.5401370065260935	1.3501642537835588	0.1579643462734006	0.1936494277952017	0.9222222222222224	1.360272522477053	0.3000675662222425	-1.7906006041872875	0.2532520315574975	0.3469328159531211	0.1731167416934959	0.8861111111111111	0.5703874611473112
78.0	4.0	0.744931550390047	0.5902777777777778	0.705860198855077	0.2934665711080231	0.8422344497471222	0.6194444444444445	0.5590369038326228	0.4324087002922032	0.6610892761908224	0.5541666666666667	7.2199	1.3073749999999995	0.9248998102221831	0.2208333333333333	2.6323	4.102625	0.2050634206544543	0.8111111111111111	1.7087670127020442	0.1328026232843535	0.8646472712036836	0.3472222222222222	0.2116790797087184	0.2483826519027759	0.622298605919512	0.3777777777777777	8.189654870168487	3.1488538831404207	-1.7556508734180296	0.6311508592088041	0.334574675741596	0.3587750667358009	0.7458333333333333	2.0803624770040945	1.3745868759942526	-1.8035964044227408	2.707133951054801	0.10789659197786	0.187508951852172	0.9555555555555556	1.2855664476238975	0.2084805211375635	-1.2889307339072942	0.3035512859278164	0.8672073247525308	0.1534528017825864	0.8847222222222222	0.3761941641646442
65.0	4.0	0.7635942551579187	0.5361111111111111	0.9301428704211012	0.5535999073348551	0.848621576407438	0.6027777777777777	0.6367151063332093	0.487021944407559	0.7249082463548621	0.4236111111111111	3.4527	0.6810499999999999	0.9556810672893928	0.1097222222222222	1.6649500000000002	3.22105	0.3133641309829248	0.5763888888888888	0.8868593930624755	0.0667221838592391	0.7603083367110374	0.4236111111111111	0.2030207017371648	0.2068983629842774	0.6232252039913985	0.3805555555555555	7.716417951101985	3.061051158955096	-1.7483823575346096	0.4321496647662392	0.2754687746869996	0.3513918264671668	0.7777777777777778	3.5958465407166766	1.2298254750686504	-1.7961701139094537	1.1684576556698925	0.0985475781052562	0.2028762105330086	0.9527777777777776	1.5410184221134444	0.1667231869657311	-1.8733898520822785	0.1800229177812908	0.8183671324167536	0.164279693637611	0.8763888888888889	0.5266317718776157
68.0	9.0	0.9405121655095277	0.1805555555555555	0.56918065742776	0.1730209377952773	0.8217197806627587	0.6722222222222223	0.9305400044962064	0.0422992092541928	0.7591642410806702	0.4513888888888889	4.4162	26.951075	0.9480547885831024	0.1513888888888888	-2.3656	4.631025	0.3587064454161303	0.5513888888888889	1.1766655407912316	0.0404607172356454	0.4910642705094347	0.6319444444444444	0.4774808051575607	0.479587662687247	0.666215576356626	0.3513888888888888	8.411568498609684	5.000918936280672	-1.0429933875938482	3.17100044370902	0.4484004967174131	0.3843561942263545	0.7083333333333334	2.149702756106188	1.134075945354015	-0.1348132953073323	3.2677394518682834	0.4017365138329553	0.2117054676176795	0.8819444444444444	1.2025405858137757	0.4337004939077248	-0.8944139436948306	3.5106184554219007	0.5455690636794408	0.1756935599657587	0.9361111111111112	0.4988328317514706
113.0	6.0	0.843221453248991	0.4888888888888889	0.5947669216564482	0.2783153842691069	0.8457330759955508	0.6041666666666666	0.8576605437209857	0.2120468967900225	0.7683332976443471	0.5097222222222222	15.382	6.638900000000001	0.840155910612819	0.5083333333333333	12.56895	9.697025	0.2672293473910543	0.6166666666666667	1.3628413316173802	0.2796532953334607	0.6867326482647078	0.5625	0.3512995599518356	0.2499372566594667	0.654390757886542	0.3402777777777778	9.014070184538832	3.6193833923926655	-1.1990746954195337	0.7651022776711119	0.2537988617288669	0.3775274940223748	0.725	2.937077776913794	1.492627883172534	-1.340190424930712	6.028068432296519	0.2198501200419158	0.1651746636724853	0.9138888888888888	0.9324850990411426	0.2480550460401872	-0.7746746869723917	1.1385228250005723	0.8377855706181303	0.1523823593867222	0.9319444444444444	0.5288166105732601
110.0	8.0	0.6740531370841237	0.7819444444444444	1.186430755839941	0.8290860116275178	0.762113599028916	0.7652777777777777	0.7093260501038029	0.1286562234442716	0.7993488250158335	0.5388888888888889	7.0854	0.5384499999999992	0.8083708216734248	0.5125	4.5833	3.953125	0.1688780246400833	0.8125	1.604430803486291	0.1221627962121347	0.8272013074368917	0.4819444444444444	0.100207637298788	0.3063700957556998	0.660561633228281	0.3430555555555555	9.369535499545377	4.099448586472213	-2.340232262757058	0.2937945174077608	0.3239366264761383	0.3767185673327413	0.7347222222222223	2.3603302670917228	1.3428037542884057	-2.335701446142993	2.85158872909645	0.1164709438719509	0.1625039869020261	0.9583333333333334	0.9424379239645272	0.1804299915072064	-1.4773701915460822	0.3034544431177385	0.8827043138782973	0.1392190353806215	0.8763888888888889	0.1864893127137714
67.0	7.0	0.8704613767991788	0.2902777777777778	0.8845327102803755	0.4959478346947079	0.7698887426092249	0.7652777777777777	0.5819221401296266	0.3392448007229978	0.7567998553216729	0.4125	4.338900000000001	0.96785	0.9183845816636758	0.2083333333333333	5.2591	12.38195	0.3869591334506268	0.5111111111111111	0.89435156081402	0.1167577309987975	0.7933098790816223	0.3819444444444444	0.3109110364719585	0.32262846226325	0.6637782864380026	0.3472222222222222	9.381684140476642	4.146713250369734	-1.213523484790072	0.6163492308501909	0.2287836860271814	0.3604264782968047	0.7569444444444444	3.544436478395989	1.1957875837714742	-1.4506314820606292	1.3143504570472482	0.1603855111634629	0.2077840038807618	0.9027777777777778	1.552370633946412	0.3822986008999628	-1.691651801134773	0.3976892182226086	0.3778658055444286	0.1888570011803527	0.9180555555555556	0.6891359991420933
[truncated: 25 more columns]
